# Supplementary material for: Transcriptome analysis of Haloquadratum walsbyi: vanity is but the surface
Source: BMC Genomics. 2017 Jul 3;18:510. doi: 10.1186/s12864-017-3892-2 (PMC5496347; doi:10.1186/s12864-017-3892-2)
Supplement: Supplementary file 3 — Full list of gene transcription levels ordered by different functional groups. (XLSX 766 kb) [file 12864_2017_3892_MOESM3_ESM.xlsx]

## Sheet: 1. sorted by max TPM
predicted protien coding genes sorted by TPM
source	gene	TPM avg	22.3611	Average expression
HQ1207A	csg	1843.2	55.9029	2.5 X average considered to be significant high expressed
HQ1014A	bop1	1833.49		10 X average
HQ1205A	HQ1205A	1050.2		2.5 X average
HQ2461A	sod	671.986
HQ1415A	ftsZ2	615.91
HQ3385A	tef1a	610.876
HQ1782A	gvpA	542.126
HQ2545A	sfuA	456.603
HQ1276A	thi4	447.017
HQ1706A	sufC	432.995
HQ3729A	tssA2	374.17
HQ1253A	rpl42e	370.905
HQ3408A	tfbA7	369.218
HQ1501A	HQ1501A	363.582
HQ3391A	rps12	346.837
HQ2843A	HQ2843A	346.419
HQ1707A	sufB1	331.146
HQ1172A	HQ1172A	318.682
HQ1100A	HQ1100A	279.299
HQ1133A	HQ1133A	276.758
HQ3117A	citB	274.042
HQ3366A	HQ3366A	269.309
HQ3457A	fer7	258.075
HQ2649A	HQ2649A	247.426
HQ3356A	porA	243.746
HQ2902A	rpl10	243.245
HQ1283A	rpl43e	235.014
HQ3242A	atpD	234.19
HQ3309A	rps8e	232.764
HQ3020A	bcp4	223.53
HQ1054A	HQ1054A	219.546
HQ3263A	rpa3	208.084
HQ2313A	HQ2313A	202.015
HQ1442A	HQ1442A	195.195
HQ2399A	nac	190.529
HQ2922A	rpl11	188.997
HQ1265A	HQ1265A	188.931
HQ3355A	porB	188.008
HQ1204A	HQ1204A	185.038
HQ1230A	rosR	181.404
HQ3044A	HQ3044A	181.01
HQ1227A	tfbA2	177.046
HQ2701A	HQ2701A	176.883
HQ2571A	tfbA6	173.984
HQ1708A	sufB2	163.761
HQ3049A	ths1	160.027
HQ1781A	gvpC	155.442
HQ1619A	livJ1	153.962
HQ3388A	tef2	152.372
HQ3247A	atpE	151.839
HQ2903A	rpl1	151.118
HQ1375A	HQ1375A	151.118
HQ1637A	nuoA	149.127
HQ2294A	HQ2294A	146.687
HQ3199A	samp1	142.391
HQ1292A	leuA2	141.653
HQ2323A	HQ2323A	135.118
HQ3409A	HQ3409A	133.335
HQ2315A	maoC	131.954
HQ2505A	tatA	131.195
HQ1212A	HQ1212A	129.992
HQ1548A	hcp1	123.298
HQ1070A	rps6e	120.368
HQ2732A	HQ2732A	119.465
HQ2809A	livJ3	118.549
HQ1747A	HQ1747A	117.102
HQ1243A	ftsZ1	116.369
HQ2192A	livJ7	116.277
HQ1104A	rps19e	113.757
HQ2682A	aglF1	113.721
HQ1586A	dpsA	112.984
HQ1516A	psmA1	112.77
HQ2994A	sdhA1	111.468
HQ1544A	pan2	111.268
HQ1116A	nirA2	110.921
HQ1727A	tif1A2	110.657
HQ1720A	aceB	109.745
HQ2700A	leuA1	107.621
HQ3248A	atpK	107.271
HQ1153A	tfbA1	107.243
HQ1527A	mgsA	107.146
HQ3212A	icd	105.464
HQ2312A	HQ2312A	105.366
HQ3390A	rps7	105.224
HQ1733A	glpK	105.223
HQ3428A	iscU	104.16
HQ2546A	HQ2546A	103.517
HQ1163A	lon	102.694
HQ2885A	rpl8e	102.678
HQ1436A	hstA	102.569
HQ2842A	rpl3	102.41
HQ1797A	HQ1797A	101.517
HQ2661A	psmB	101.27
HQ2640A	dnaK	100.495
HQ2943A	rps4	99.4719
HQ2944A	rps13	98.9839
HQ1141A	HQ1141A	96.6858
HQ2997A	sdhC	96.4584
HQ1638A	nuoB	96.0571
HQ2648A	ndh2	94.8769
HQ1549A	HQ1549A	94.7217
HQ3198A	petA	93.6719
HQ2001A	fer2	91.1076
HQ2941A	rpoD	90.5657
HQ1387A	ths2	90.0018
HQ1536A	korA	89.876
HQ3107A	HQ3107A	89.7128
HQ2544A	sfuB	89.6999
HQ1582A	HQ1582A	89.3638
HQ2502A	HQ2502A	88.8504
HQ2969A	livJ4	88.0624
HQ1517A	rpc34	87.9778
HQ3246A	atpC	87.8372
HQ1143A	nosY2	87.4862
HQ3686A	pcn	87.3101
HQ2524A	HQ2524A	86.7779
HQ2715A	HQ2715A	86.2435
HQ2774A	carA	85.5498
HQ2396A	tfs1	83.4862
HQ2586A	mtfK2	82.7981
HQ1867A	tfbA5	82.7251
HQ3071A	sepF	81.0803
HQ1611A	coxA	79.8986
HQ1349A	citZ	79.6309
HQ3249A	atpI	79.2641
HQ1724A	HQ1724A	78.1136
HQ2901A	rpl12	77.2349
HQ1780A	gvpN	76.899
HQ3323A	pdxS	76.4514
HQ1752A	HQ1752A	76.0702
HQ1394A	gap2	76.0496
HQ3643A	glnA	75.7209
HQ2454A	psmA2	75.591
HQ1166A	ths3	74.7021
HQ1538A	acs1	74.2147
HQ2527A	tbpA	74.1678
HQ1656A	cbiX2	74.0251
HQ3711A	argG	74.0134
HQ3172A	HQ3172A	73.6696
HQ3179A	HQ3179A	72.9386
HQ1530A	HQ1530A	72.7889
HQ3109A	HQ3109A	72.5852
HQ2710A	fba1	72.3541
HQ1371A	HQ1371A	72.0503
HQ2383A	HQ2383A	71.8633
HQ1891A	HQ1891A	71.0288
HQ2995A	sdhB	70.7921
HQ1150A	HQ1150A	70.5324
HQ1356A	HQ1356A	68.7082
HQ1069A	hsp20E	68.6584
HQ1665A	grx4	68.6183
HQ1492A	HQ1492A	68.3846
HQ3396A	rpoB2	68.373
HQ1105A	HQ1105A	68.2801
HQ2860A	crtB	68.2356
HQ2896A	rpl21e	67.9733
HQ1252A	HQ1252A	67.8572
HQ1335A	tif2c	67.5861
HQ3384A	rps10a	67.1925
HQ1465A	suhB2	65.8377
HQ2858A	sucC	65.7789
HQ2859A	nrdJ	65.1123
HQ3104A	HQ3104A	65.0611
HQ2721A	HQ2721A	64.7553
HQ1639A	nuoCD	64.5472
HQ3431A	htpX	64.2914
HQ3115A	pan1	64.2697
HQ3399A	tif1A1	64.2485
HQ1340A	rps24e	64.1857
HQ3737A	oapB	63.8172
HQ2716A	cdc48b	63.4768
HQ3348A	tif5A	63.0734
HQ2942A	rps11	63.0462
HQ3075A	HQ3075A	62.9782
HQ1779A	gvpO	62.7453
HQ1535A	korB	62.3891
HQ1286A	pfdB	61.9379
HQ1793A	HQ1793A	61.6956
HQ3361A	HQ3361A	61.6136
HQ2841A	rpl4	61.4965
HQ1223A	HQ1223A	61.3556
HQ3731A	HQ3731A	61.0272
HQ3730A	tssA3	60.7667
HQ1774A	gvpI	60.7525
HQ2393A	HQ2393A	60.7256
HQ2414A	fer3	60.5133
HQ2796A	HQ2796A	60.4272
HQ1275A	HQ1275A	58.9036
HQ1550A	petB	58.8888
HQ2441A	sdhA2	58.8841
HQ2369A	tenA	58.8452
HQ3243A	atpB	58.5531
HQ3244A	atpA	58.5529
HQ3459A	mdh	58.4918
HQ2511A	trxA5	58.2414
HQ1666A	HQ1666A	58.1085
HQ2791A	glyA	57.9507
HQ3177A	cdc48a	57.9439
HQ3073A	HQ3073A	57.4092
HQ3258A	HQ3258A	57.3833
HQ1051A	valS	57.3774
HQ3190A	tfs2	57.2835
HQ2890A	HQ2890A	57.0709
HQ3264A	rpap3	56.9357
HQ1043A	serA1	56.7376
HQ1732A	HQ1732A	56.5534
HQ3716A	argB	56.1909
HQ2767A	adk1	56.1302
HQ3365A	HQ3365A	56.0934
HQ1254A	rps27e	55.6963
HQ1696A	rpoL	55.6132
HQ1040A	HQ1040A	55.2893
HQ2690A	aslA5	55.2063
HQ1725A	HQ1725A	55.1307
HQ3714A	argX	54.819
HQ1760A	dmg1	54.7129
HQ2187A	HQ2187A	54.7043
HQ3334A	ahbB	54.363
HQ2427A	gch3	54.3458
HQ1840A	HQ1840A	54.3399
HQ2046A	cynT	54.0776
HQ2307A	acaB2	53.9942
HQ2740A	cmk1	53.9773
HQ1270A	aspS	53.9733
HQ1424A	rpl15e	53.8378
HQ2625A	gtl6	53.7154
HQ2675A	glpA2	53.5542
HQ3152A	HQ3152A	53.4213
HQ3659A	HQ3659A	53.2748
HQ2702A	ilvB	53.2637
HQ1093A	HQ1093A	53.1719
HQ2719A	priS	53.13
HQ1592A	trxB1	52.9019
HQ1128A	HQ1128A	52.7776
HQ1430A	HQ1430A	52.7684
HQ2590A	dph2	52.7578
HQ2526A	HQ2526A	52.3645
HQ1076A	fer5	52.3585
HQ1839A	HQ1839A	51.7907
HQ3420A	pfdA	51.6294
HQ1649A	HQ1649A	51.4393
HQ1529A	HQ1529A	51.3816
HQ2324A	msrA3	51.1539
HQ1372A	HQ1372A	51.1121
HQ2493A	dadA	51.0665
HQ3250A	atpH	50.7571
HQ1692A	HQ1692A	50.6787
HQ3058A	HQ3058A	50.5626
HQ2996A	sdhD	50.5232
HQ2808A	livH3	50.523
HQ1625A	tfbA3	50.3361
HQ1721A	HQ1721A	50.2878
HQ3550A	HQ3550A	50.2455
HQ2908A	asd	49.8479
HQ1651A	HQ1651A	49.6531
HQ2703A	ilvN	49.6334
HQ1513A	rnp3	49.4349
HQ1882A	HQ1882A	49.406
HQ2574A	HQ2574A	49.2266
HQ2728A	HQ2728A	48.987
HQ1734A	glpA1	48.8867
HQ1577A	ctaB	48.8639
HQ2491A	tfeA	48.819
HQ1567A	HQ1567A	48.672
HQ2311A	phbE	48.6444
HQ1130A	HQ1130A	48.575
HQ2714A	HQ2714A	48.5667
HQ1643A	nuoJ1	48.3191
HQ3736A	oapC	47.8952
HQ1390A	nucS	47.5953
HQ1231A	ipp	47.3913
HQ1714A	gltB	47.3345
HQ1417A	apn1	47.2558
HQ1062A	HQ1062A	46.9967
HQ3162A	tif1	46.8921
HQ1889A	HQ1889A	46.8755
HQ3465A	HQ3465A	46.7719
HQ3411A	HQ3411A	46.5541
HQ1246A	HQ1246A	46.537
HQ3738A	oapA	46.3758
HQ1122A	HQ1122A	46.1269
HQ2421A	HQ2421A	45.986
HQ2645A	HQ2645A	45.5056
HQ1520A	HQ1520A	45.3912
HQ2279A	HQ2279A	45.1032
HQ1578A	coxB	45.0035
HQ2850A	tif2b2	44.8585
HQ1541A	HQ1541A	44.8562
HQ1401A	HQ1401A	44.8029
HQ1391A	rpl16	44.5547
HQ1551A	petD	44.553
HQ1570A	ppsA1	44.492
HQ2882A	ndk	44.4629
HQ1434A	potD1	44.2424
HQ2525A	HQ2525A	44.2305
HQ1257A	HQ1257A	44.1846
HQ1581A	HQ1581A	43.9688
HQ1255A	tif2a	43.9677
HQ2705A	leuC	43.9098
HQ1084A	bat	43.8883
HQ1555A	HQ1555A	43.8096
HQ1042A	thrC1	43.5282
HQ2507A	HQ2507A	43.3976
HQ2880A	metE2	43.3167
HQ2830A	rps4e	43.2922
HQ1566A	HQ1566A	43.2814
HQ2704A	ilvC	43.2672
HQ1001A	orc1	43.2272
HQ3004A	HQ3004A	43.1911
HQ2825A	rpl32e	43.1397
HQ2754A	livJ2	43.0197
HQ3395A	rpoB1	42.9048
HQ1233A	HQ1233A	42.7884
HQ2588A	HQ2588A	42.7468
HQ2361A	rps15	42.7268
HQ1968A	HQ1968A	42.4445
HQ1217A	HQ1217A	42.4244
HQ2727A	HQ2727A	42.3358
HQ3350A	surE1	42.2456
HQ3146A	nolA2	42.1334
HQ3642A	HQ3642A	42.0587
HQ3427A	sufS1	42.0459
HQ1289A	guaAa1	41.9793
HQ2639A	grpE	41.9524
HQ1337A	rpoE1	41.9021
HQ3311A	carB	41.818
HQ2766A	HQ2766A	41.686
HQ1471A	pstS	41.5337
HQ3357A	aroC	41.4105
HQ3237A	HQ3237A	41.3697
HQ1698A	HQ1698A	41.3685
HQ1015A	HQ1015A	41.3439
HQ3054A	HQ3054A	41.0272
HQ3142A	HQ3142A	40.9934
HQ2897A	HQ2897A	40.8963
HQ2260A	HQ2260A	40.874
HQ3173A	radB	40.7656
HQ3122A	trpD2	40.7391
HQ2746A	phoU3	40.671
HQ3195A	pyrG	40.5639
HQ3292A	HQ3292A	40.4716
HQ1013A	bap	40.3254
HQ3394A	rpoA1	40.249
HQ2302A	hbd	39.7807
HQ2834A	rnp1	39.7609
HQ2935A	eno	39.6226
HQ2360A	recJ2	39.5629
HQ3192A	HQ3192A	39.5221
HQ1279A	pth	39.4466
HQ3318A	HQ3318A	39.2627
HQ1683A	coaBC	39.0801
HQ1948A	HQ1948A	38.8493
HQ3458A	HQ3458A	38.8366
HQ1129A	HQ1129A	38.7642
HQ1269A	pcrB	38.6914
HQ1856A	gcvT3	38.6703
HQ3322A	thrB	38.5998
HQ1870A	HQ1870A	38.3687
HQ3712A	argH	38.3564
HQ3029A	pspA	38.2085
HQ1364A	uvrD1	38.1906
HQ3319A	HQ3319A	38.0731
HQ3123A	ppiA	38.0203
HQ1458A	HQ1458A	37.8934
HQ2952A	HQ2952A	37.8184
HQ2867A	HQ2867A	37.6746
HQ2582A	HQ2582A	37.6374
HQ2478A	dppDF4	37.6048
HQ1605A	HQ1605A	37.5906
HQ1429A	HQ1429A	37.5879
HQ2497A	HQ2497A	37.4702
HQ1775A	gvpH	37.4506
HQ3003A	prkA2	37.4468
HQ2681A	aglB	37.439
HQ2857A	sucD	37.3799
HQ1610A	HQ1610A	37.3581
HQ3709A	glyS	37.0569
HQ2868A	hmgB	36.94
HQ1784A	pabB	36.8926
HQ1450A	HQ1450A	36.7644
HQ2477A	dppA4	36.7468
HQ2072A	HQ2072A	36.7143
HQ1271A	HQ1271A	36.5554
HQ2839A	rpl2	36.5417
HQ3393A	rpoA2	36.44
HQ2425A	tdh	36.3994
HQ2836A	rps3	36.2416
HQ1357A	pimT	36.2321
HQ2733A	ctaA	36.1977
HQ2540A	amyA2	36.0835
HQ3257A	HQ3257A	36.009
HQ3208A	map	35.9838
HQ2359A	HQ2359A	35.8751
HQ2744A	HQ2744A	35.8368
HQ2466A	HQ2466A	35.7624
HQ2918A	HQ2918A	35.6996
HQ1374A	amzA	35.6846
HQ1036A	cstA	35.6597
HQ1131A	HQ1131A	35.5505
HQ1810A	hsp20B	35.5123
HQ3180A	vacB	35.3209
HQ3328A	dnaG	35.2935
HQ1640A	nuoH	35.1932
HQ3397A	rpoH	35.1887
HQ2299A	pduO	35.1531
HQ1660A	purA	35.1355
HQ1413A	HQ1413A	35.1263
HQ3734A	HQ3734A	35.1239
HQ2350A	HQ2350A	35.1184
HQ3330A	HQ3330A	35.1031
HQ1938A	HQ1938A	35.1016
HQ1383A	phnD1	35.1001
HQ1607A	drg	34.9142
HQ1628A	btuF	34.9101
HQ3687A	HQ3687A	34.8454
HQ2837A	rpl22	34.7119
HQ1819A	sph2	34.5472
HQ3110A	HQ3110A	34.4656
HQ1017A	bop2	34.3675
HQ3422A	tif6	34.3371
HQ3185A	livG5	34.2567
HQ1932A	HQ1932A	34.184
HQ3265A	HQ3265A	34.1539
HQ3372A	HQ3372A	34.092
HQ2296A	cobN	34.0891
HQ2277A	HQ2277A	33.9779
HQ3683A	tatC1	33.9765
HQ1495A	kdgA	33.9452
HQ1788A	HQ1788A	33.9307
HQ1373A	HQ1373A	33.9112
HQ3436A	HQ3436A	33.826
HQ3595E	vapB4	33.6894
HQ3519A	neuB	33.6032
HQ2627A	HQ2627A	33.5451
HQ1083A	HQ1083A	33.4882
HQ3251A	menG	33.4881
HQ3259A	HQ3259A	33.1777
HQ2939A	rpl13	33.047
HQ3429A	radA	32.8995
HQ2726A	trmB	32.862
HQ2341A	nnrDE	32.7995
HQ1509A	dapD	32.7167
HQ2737A	rnhA1	32.6963
HQ3706A	grx2	32.6249
HQ2329A	HQ2329A	32.5626
HQ2630A	ssuA	32.5373
HQ2817A	HQ2817A	32.519
HQ3120A	HQ3120A	32.5033
HQ3254A	HQ3254A	32.482
HQ1206A	HQ1206A	32.4376
HQ3696A	nosF1	32.4281
HQ1672A	apt1	32.3902
HQ2352A	coxC	32.337
HQ2442A	HQ2442A	32.1199
HQ3336A	hemA	32.1066
HQ1137A	HQ1137A	32.0192
HQ3358A	aroA	31.9616
HQ1208A	HQ1208A	31.9271
HQ2543A	sfuC	31.8787
HQ3236A	ribK	31.8181
HQ1464A	purT	31.7935
HQ1519A	HQ1519A	31.7217
HQ2694A	aglJ	31.6707
HQ1658A	HQ1658A	31.6128
HQ2823A	rpl18	31.6013
HQ1091A	nadE1	31.5758
HQ1396A	ribE	31.4244
HQ1168A	HQ1168A	31.3957
HQ1661A	purNH	31.3809
HQ1300A	hisE	31.3468
HQ1632A	aspC2	31.3123
HQ2826A	rpl6	31.195
HQ2644A	HQ2644A	31.183
HQ2346A	HQ2346A	31.181
HQ2471A	fumC	30.9689
HQ1887A	HQ1887A	30.9619
HQ2641A	dnaJ1	30.6975
HQ1052A	pyrD	30.5417
HQ3717A	argD	30.5317
HQ2051A	HQ2051A	30.5183
HQ3105A	HQ3105A	30.4654
HQ1534A	HQ1534A	30.4479
HQ1158A	trpB	30.438
HQ1789A	HQ1789A	30.4014
HQ2370A	HQ2370A	30.393
HQ3241A	arf1	30.3743
HQ3715A	argC	30.3553
HQ1393A	hsp20A	30.2636
HQ3098A	secF	30.2464
HQ2919A	agxT	30.1891
HQ1620A	HQ1620A	30.1823
HQ1657A	HQ1657A	30.1713
HQ1998A	dcd3	30.1468
HQ2695A	HQ2695A	30.1393
HQ2827A	rps8	30.0362
HQ3425A	HQ3425A	29.8839
HQ3051A	HQ3051A	29.7558
HQ2382A	guaB	29.6986
HQ2670A	HQ2670A	29.6382
HQ1777A	gvpF	29.6262
HQ3735A	HQ3735A	29.4295
HQ3147A	ftsZ3	29.4288
HQ3699A	metY2	29.3878
HQ1613A	HQ1613A	29.3767
HQ2366A	adh1	29.3666
HQ1584A	HQ1584A	29.2655
HQ3308A	phoU5	29.2323
HQ3387A	HQ3387A	29.2135
HQ3317A	mptA	29.102
HQ1860A	HQ1860A pseudogene	29.0545
HQ1395A	pgk	29.0499
HQ1644A	nuoJ2	28.9634
HQ1057A	HQ1057A	28.8591
HQ2940A	rpl18e	28.8296
HQ1812A	aspC3	28.8195
HQ1228A	rnhA3	28.7241
HQ1342A	HQ1342A	28.5979
HQ3035A	cbiG2	28.5934
HQ1127A	HQ1127A	28.5497
HQ3671A	rfcA	28.3309
HQ1020A	hef	28.1487
HQ2583B	HQ2583B	27.9806
HQ2786A	HQ2786A	27.9505
HQ3234A	ilvE	27.9466
HQ2889A	idsA1	27.9269
HQ3074A	tif5B	27.8908
HQ1835A	cbiM1	27.7941
HQ3038A	HQ3038A	27.7881
HQ2358A	rps1e	27.7434
HQ1483A	dppD3	27.7431
HQ2807A	livM3	27.7279
HQ3727A	HQ3727A	27.5966
HQ2692A	aglG	27.592
HQ1478A	dppD2	27.5852
HQ2581A	HQ2581A	27.5565
HQ2428A	aslA1	27.4996
HQ3194A	guaAb	27.4726
HQ2310A	phbC	27.4084
HQ3027A	HQ3027A	27.3966
HQ1792A	HQ1792A	27.2833
HQ2881A	metE3	27.2007
HQ2832A	rpl14	27.1724
HQ3670A	alaS2	27.163
HQ3266A	HQ3266A	27.159
HQ1951A	trkA5	27.1348
HQ1564A	thrC2	26.9218
HQ2654A	top6A	26.8311
HQ2706A	leuD	26.7531
HQ1222A	HQ1222A	26.6463
HQ1674A	mrpE	26.5819
HQ2792A	HQ2792A	26.5682
HQ1503A	srp19	26.5206
HQ3668A	guaAa2	26.4596
HQ1880A	gdhA	26.4528
HQ1811A	HQ1811A	26.4269
HQ1805A	cre2	26.4139
HQ2579A	thrS	26.3574
HQ2736A	maeB	26.2896
HQ2829A	rpl5	26.2725
HQ3065A	ashA	26.2655
HQ1652A	trxB2	26.244
HQ1751A	HQ1751A	26.126
HQ2863A	crtI1	26.0691
HQ3349A	speB	26.0081
HQ3413A	mtaD	25.9798
HQ3103A	HQ3103A	25.9381
HQ2864A	HQ2864A	25.9371
HQ1844A	proA	25.9282
HQ2909A	serA3	25.9026
HQ1299A	npdG	25.8947
HQ2663A	HQ2663A	25.8427
HQ1798A	elp3	25.7656
HQ2405A	rpa1	25.7544
HQ3210A	HQ3210A	25.7118
HQ1112A	HQ1112A	25.6484
HQ2865A	HQ2865A	25.6302
HQ2893A	purF	25.5537
HQ3137A	HQ3137A	25.541
HQ1184A	HQ1184A	25.5043
HQ2938A	rps9	25.4741
HQ1804A	HQ1804A	25.467
HQ1636A	purE1	25.44
HQ2191A	HQ2191A	25.421
HQ1735A	glpB	25.4032
HQ3325A	HQ3325A	25.3616
HQ2215A	HQ2215A	25.3583
HQ1618A	livH1	25.2942
HQ2457A	HQ2457A	25.2586
HQ1705A	polB1	25.2213
HQ2824A	rpl19e	25.1764
HQ2718A	ginS	25.1537
HQ2894A	HQ2894A	25.1088
HQ2838A	rps19	25.1059
HQ1846A	proC	25.1007
HQ2529A	HQ2529A	25.0139
HQ2490A	HQ2490A	25.0005
HQ3400A	tyrS	24.971
HQ3061A	HQ3061A	24.9644
HQ1641A	nuoI	24.9566
HQ2040A	sppA1	24.9356
HQ3352A	tyrA	24.9206
HQ1241A	spt5	24.9022
HQ1716A	HQ1716A	24.9021
HQ2750A	HQ2750A	24.8375
HQ1859A	HQ1859A	24.5326
HQ1310A	dppA1	24.4321
HQ1003A	polD1	24.4288
HQ2687A	HQ2687A	24.3688
HQ3367A	hpcE1	24.3142
HQ1336A	HQ1336A	24.2492
HQ3021A	ilvD	24.1931
HQ1588A	HQ1588A	24.161
HQ3418A	srp54	24.1413
HQ3639A	HQ3639A	24.1225
HQ1518A	HQ1518A	24.1154
HQ2762A	aroK	24.0661
HQ2794A	HQ2794A	24.0375
HQ3419A	ftsY	23.9728
HQ3708A	yrdC	23.9198
HQ2501A	rnp4	23.8762
HQ3214A	HQ3214A	23.854
HQ3155A	HQ3155A	23.7909
HQ2898A	tef1b	23.7798
HQ1712A	HQ1712A	23.7588
HQ1806A	dsbG2	23.6992
HQ2353A	fdfT	23.6616
HQ2429A	HQ2429A	23.6389
HQ2479A	HQ2479A	23.5981
HQ1094A	hemQ	23.5706
HQ3315A	fxsA	23.556
HQ2652A	gyrB	23.5483
HQ1847A	HQ1847A	23.5358
HQ1267A	topA2	23.5248
HQ3364A	hisC	23.4971
HQ3097A	secD	23.4901
HQ1287A	HQ1287A	23.4622
HQ1214A	HQ1214A	23.4477
HQ1451A	HQ1451A	23.4464
HQ1556A	HQ1556A	23.4436
HQ2412A	gnaD	23.4273
HQ2688A	HQ2688A	23.4231
HQ3076A	nob1	23.3855
HQ2697A	HQ2697A	23.3097
HQ3449A	HQ3449A	23.1784
HQ1437A	hda1	23.1778
HQ3312A	HQ3312A	23.1541
HQ2409A	HQ2409A	23.149
HQ2954A	HQ2954A	23.1362
HQ3197A	ppc	23.1297
HQ3667A	fer4	23.1224
HQ2373A	HQ2373A	23.0904
HQ2653A	top6B	22.978
HQ3005A	HQ3005A	22.9487
HQ1923A	HQ1923A	22.9176
HQ3203A	aslA2	22.9114
HQ1681A	mrpD1	22.902
HQ3536A	HQ3536A	22.9014
HQ1248A	HQ1248A	22.8886
HQ3072A	uvrA	22.8871
HQ3705A	HQ3705A	22.8177
HQ1006A	purO	22.8122
HQ3354A	HQ3354A	22.785
HQ1510A	lysA	22.721
HQ1125A	cat1	22.6131
HQ1971A	HQ1971A	22.5975
HQ1164A	nadM	22.4914
HQ3718A	argE2	22.4778
HQ3093A	HQ3093A	22.468
HQ2985A	HQ2985A	22.4472
HQ3410A	tbpB	22.2907
HQ1689A	tfbA4	22.2878
HQ2934A	rps2	22.2814
HQ2698A	HQ2698A	22.2645
HQ1927A	HQ1927A	22.2569
HQ2560A	purD	22.2294
HQ2723A	ushA	22.2031
HQ3725A	uvrB	22.203
HQ3658A	HQ3658A	22.1852
HQ1691A	asnB	22.1733
HQ1095A	HQ1095A	22.1339
HQ2394A	fadA	22.132
HQ1650A	HQ1650A	22.126
HQ2378A	HQ2378A	22.0831
HQ2591A	HQ2591A	21.9979
HQ2819A	secY	21.9507
HQ1491A	HQ1491A	21.8894
HQ2563A	HQ2563A	21.8717
HQ1154A	aroD	21.864
HQ2547A	HQ2547A	21.7351
HQ2713A	tif2Bd	21.7294
HQ3102A	kef1	21.7209
HQ3130A	purS	21.7123
HQ2534A	HQ2534A	21.6693
HQ3300A	livG6	21.6314
HQ2331A	HQ2331A	21.619
HQ1832A	cbiF	21.5895
HQ3360A	tpiA	21.575
HQ3633A	HQ3633A	21.5109
HQ2440A	HQ2440A	21.4953
HQ3229A	pyrE2	21.4633
HQ2298A	cbiE	21.4453
HQ3293A	HQ3293A	21.4168
HQ1012A	HQ1012A	21.3755
HQ1861A	HQ1861A	21.3259
HQ1769A	ridA1	21.2982
HQ2468A	gatE	21.2805
HQ3392A	nusA	21.2389
HQ2634A	rad25c	21.2387
HQ3368A	HQ3368A	21.1982
HQ3202A	HQ3202A	21.1949
HQ3647A	HQ3647A	21.1652
HQ1290A	HQ1290A	21.1065
HQ1765A	opuD	21.0687
HQ3018A	pccB	21.0676
HQ1702A	HQ1702A	21.0611
HQ2557A	trxA6	21.0153
HQ2357A	hcp3	20.9799
HQ1247A	pabC	20.979
HQ2821A	rpl30	20.9656
HQ1071A	HQ1071A	20.8088
HQ2831A	rpl24	20.7741
HQ1809A	HQ1809A	20.7654
HQ1758A	HQ1758A	20.6774
HQ1685A	trkA4	20.6709
HQ3178A	HQ3178A	20.6058
HQ1384A	hisH	20.5736
HQ2651A	gyrA	20.5652
HQ2655A	thiE	20.5638
HQ1385A	pheA	20.5346
HQ3131A	purQ	20.5265
HQ1954A	mntH1	20.5095
HQ2317A	leuS	20.5077
HQ2921A	msrB2	20.4847
HQ1388A	cspA2	20.4514
HQ3662A	mcm	20.4418
HQ1958A	HQ1958A	20.4327
HQ3235A	ribB	20.4251
HQ2787A	sppA2	20.3891
HQ2888A	gltS	20.2943
HQ1671A	HQ1671A	20.283
HQ3421A	rpl20e	20.2626
HQ3039A	HQ3039A	20.2272
HQ2384A	HQ2384A	20.1966
HQ1135A	HQ1135A	20.1896
HQ2592A	HQ2592A	20.1797
HQ3378A	HQ3378A	20.178
HQ1511A	dapF	20.173
HQ1431A	potA1	20.1612
HQ1800A	HQ1800A	20.0998
HQ2844A	HQ2844A	20.091
HQ2219A	HQ2219A	20.0461
HQ1029A	upp	20.0435
HQ3405A	rfcC	19.8271
HQ1507A	dapA	19.8245
HQ2671A	ileS	19.8164
HQ2480A	HQ2480A	19.7979
HQ1358A	HQ1358A	19.7159
HQ2530A	HQ2530A	19.6892
HQ3100A	HQ3100A	19.6775
HQ1646A	nuoL	19.6665
HQ2683A	HQ2683A	19.6656
HQ3034A	cbiH1	19.656
HQ1557A	hcp2	19.5622
HQ2301A	mmcB	19.5142
HQ3661A	HQ3661A	19.5129
HQ2309A	phaB	19.5079
HQ3450A	hemC	19.4677
HQ2656A	thiM	19.4609
HQ3359A	polY	19.4444
HQ1481A	dppA2	19.4422
HQ3070A	HQ3070A	19.4163
HQ2391A	HQ2391A	19.3921
HQ1772A	gvpK	19.3907
HQ1742A	HQ1742A	19.3484
HQ1370A	HQ1370A	19.275
HQ1099A	moaE	19.2522
HQ2379A	glpQ2	19.2486
HQ3574A	HQ3574A	19.2396
HQ2931A	HQ2931A	19.2342
HQ1350A	pchB	19.2333
HQ1617A	livM1	19.2226
HQ1027A	HQ1027A	19.2189
HQ3056A	tiaS	19.2155
HQ3439A	HQ3439A	19.2061
HQ3253A	HQ3253A	19.1643
HQ1321A	HQ1321A	19.1235
HQ1055A	HQ1055A	19.0123
HQ2720A	hisD	18.9936
HQ1343A	ham1	18.9434
HQ1604A	artA	18.942
HQ2771A	HQ2771A	18.9253
HQ1355A pseudogenes interupted IS	HQ1355A	18.9252
HQ1369A	HQ1369A	18.9232
HQ2077A	HQ2077A	18.9225
HQ1453A	HQ1453A	18.9032
HQ1405A	cobA	18.8328
HQ1709A	HQ1709A	18.8322
HQ3092A	HQ3092A	18.8062
HQ3389A	HQ3389A	18.7988
HQ2806A	livG3	18.7323
HQ2500A	gth2	18.6895
HQ1102A	thiL	18.6863
HQ1124A	HQ1124A	18.6603
HQ3127A	cofH	18.6415
HQ2768A	HQ2768A	18.5302
HQ3707A	bcp5	18.5061
HQ1662A	purB	18.4906
HQ2559A	HQ2559A	18.4861
HQ3342A	cad2	18.4641
HQ1022A	hisI	18.4455
HQ2973A	HQ2973A	18.4209
HQ2780A	HQ2780A	18.419
HQ3191A	HQ3191A	18.4178
HQ1647A	nuoM	18.3811
HQ1730A	pgsA1	18.2877
HQ3414A	ahcY	18.2524
HQ2950A	HQ2950A	18.2237
HQ2763A	aroQ	18.2191
HQ1573A	pykA	18.2046
HQ3648A	adh2	18.1913
HQ1572A	metS	18.1808
HQ1050A	pheT	18.1725
HQ1849A	HQ1849A	18.1714
HQ2539A	sga1	18.17
HQ1686A	trkH	18.1606
HQ2665A	purM	18.1504
HQ2790A	folD	18.1428
HQ2584A	mat	18.1197
HQ2316A	HQ2316A	18.0741
HQ1266A	gatB	18.0611
HQ1149A	HQ1149A	18.0043
HQ1783A	pabA	17.996
HQ1746A	HQ1746A	17.9371
HQ3314A	HQ3314A	17.9328
HQ2431A	phr4	17.9074
HQ3165A	HQ3165A	17.8805
HQ3211A	HQ3211A	17.8761
HQ3441A	HQ3441A	17.8679
HQ1664A	pyrE1	17.8404
HQ1177A	hsp20D	17.8404
HQ2450A	HQ2450A	17.8283
HQ3564B	HQ3564B	17.7821
HQ3267A	HQ3267A	17.7548
HQ2404A	rpap1	17.7491
HQ1883A	HQ1883A	17.7174
HQ1264A	smc	17.6819
HQ2672A	dhaK	17.6801
HQ1872A	menF	17.6535
HQ1106A	HQ1106A	17.6423
HQ2691A	gth4	17.6162
HQ1493A	HQ1493A	17.6074
HQ3141A	HQ3141A	17.5683
HQ3697A	nosY1	17.5574
HQ3239A	argS	17.5386
HQ2833A	rps17	17.5363
HQ2398A	trmI	17.5363
HQ3518A	neuA	17.5232
HQ1449A	adkA	17.4749
HQ1563A	sirR1	17.471
HQ3353A	HQ3353A	17.4032
HQ2489A	HQ2489A	17.3939
HQ2685A	HQ2685A	17.3815
HQ1038A	HQ1038A	17.3696
HQ3033A	cbiH2	17.3487
HQ2308A	HQ2308A	17.3286
HQ1351A	HQ1351A	17.3163
HQ1323A	trxA1	17.3158
HQ1828A	HQ1828A	17.3058
HQ1416A	HQ1416A	17.2973
HQ1773A	gvpJ	17.2947
HQ2772A	idiA	17.2613
HQ3700A	metX	17.2319
HQ1879A	pyrB	17.2268
HQ3118A	HQ3118A	17.1818
HQ3733A	HQ3733A	17.1749
HQ2707A	leuB	17.1376
HQ2345A	HQ2345A	17.1116
HQ1386A	ala	17.0721
HQ2800A	HQ2800A	16.9998
HQ1452A	HQ1452A	16.994
HQ1612A	HQ1612A	16.9718
HQ1808A	HQ1808A	16.9404
HQ1831A	cbiG1	16.9397
HQ3447A	hemL	16.9087
HQ1994A	HQ1994A	16.9011
HQ2910A	HQ2910A	16.8935
HQ1852A	HQ1852A	16.8932
HQ1829A	cbiA	16.8655
HQ2686A	gth6	16.8642
HQ2492A	trm56	16.8184
HQ3031A	HQ3031A	16.7892
HQ1553A	HQ1553A	16.7872
HQ2481A	mutY	16.7724
HQ3000A	HQ3000A	16.7487
HQ3112A	gcvT4	16.7431
HQ1715A	proS	16.7169
HQ2614A	HQ2614A	16.6866
HQ1771A	gvpL	16.6847
HQ1138A	HQ1138A	16.6799
HQ3170A	arsC1	16.6555
HQ3140A	HQ3140A	16.6508
HQ3204A	HQ3204A	16.6375
HQ3002A	prkA1	16.6362
HQ3275A	HQ3275A	16.6027
HQ1884A	ubiA2	16.5398
HQ3303A	livJ6	16.5343
HQ1438A	cca	16.4776
HQ3316A	HQ3316A	16.4666
HQ3710A	HQ3710A	16.4657
HQ2465A	folP	16.4498
HQ3721A	cyc	16.4371
HQ1183A	HQ1183A	16.4173
HQ1156A	fba2	16.3986
HQ2631A	ssuC	16.3827
HQ1026A	hisB	16.3788
HQ2356A	pgsA3	16.3493
HQ2407A	HQ2407A	16.3373
HQ1399A	act2	16.3359
HQ1049A	pheS	16.3329
HQ1456A	mutL1	16.3006
HQ1663A	gdh	16.2796
HQ2873A	alaS1	16.2669
HQ2795A	suhB1	16.2623
HQ2578A	malQ	16.2566
HQ3368B	HQ3368B pseudo	16.2387
HQ3159A	moxR3	16.2316
HQ2822A	rps5	16.2136
HQ1684A	HQ1684A	16.1987
HQ1470A	pstC	16.17
HQ1074A	pepB1	16.1599
HQ2287A	HQ2287A	16.1589
HQ2585A	cyaB	16.1546
HQ1791A	HQ1791A	16.1504
HQ1525A	mvaD	16.081
HQ2856A	HQ2856A	16.0726
HQ3631A	ureF	16.0485
HQ1059A	HQ1059A	16.0384
HQ1157A	trpA	16.0297
HQ3454A	metY1	16.0294
HQ1467A	HQ1467A	16.0155
HQ1179A	HQ1179A	15.9988
HQ3682A	HQ3682A	15.9929
HQ2999A	HQ2999A	15.9495
HQ1219A	HQ1219A	15.9405
HQ2747A	HQ2747A	15.9247
HQ1575A	HQ1575A	15.8938
HQ1494A	HQ1494A	15.8074
HQ2923A	HQ2923A	15.7765
HQ1595A	HQ1595A	15.7687
HQ3464A	aslA4	15.7579
HQ1687A	gatA	15.7573
HQ1435A	rpa2	15.7339
HQ1101A	HQ1101A	15.7226
HQ1482A	dppF3	15.7146
HQ1866A	cspA3	15.709
HQ2499A	gth1	15.6852
HQ1359A	pepB2	15.6593
HQ1285A	pcc1	15.634
HQ1423A	HQ1423A	15.6039
HQ2709A	ptsI	15.5975
HQ2503A	mscS1	15.5956
HQ2038A	tssA1	15.5766
HQ2517A	HQ2517A	15.5069
HQ3694A	uvrC	15.5029
HQ2895A	rpoF	15.4972
HQ1845A	proB	15.4785
HQ2743A	rps10b	15.4748
HQ3460A	HQ3460A	15.4594
HQ3113A	HQ3113A	15.4519
HQ3260A	tfx	15.4372
HQ1236A	arsA2	15.4367
HQ2906A	pccA	15.417
HQ2568A	nop5	15.405
HQ3307A	phoU4	15.3938
HQ1670A	graD1	15.3864
HQ1432A	potB1	15.3631
HQ1420A	rio2	15.361
HQ3684A	tatC2	15.3308
HQ1404A	cbiP	15.3279
HQ3324A	HQ3324A	15.3241
HQ1615A	livF1	15.3153
HQ3468A	HQ3468A	15.311
HQ1972B	HQ1972B	15.2988
HQ2510A	ribG	15.2872
HQ1545A	nthA	15.2658
HQ1624A	trm5	15.2557
HQ2632A	ssuB	15.2201
HQ2622A	HQ2622A	15.2175
HQ2508A	gth5	15.2007
HQ1778A	parA2	15.1643
HQ1182A	HQ1182A	15.1569
HQ2650A	HQ2650A	15.1481
HQ1863A	HQ1863A	15.1323
HQ2874A	HQ2874A	15.1232
HQ2576A	HQ2576A	15.1199
HQ2666A	HQ2666A	15.065
HQ1601A	HQ1601A	15.0402
HQ2467A	HQ2467A	15.0375
HQ1801A	HQ1801A	15.0322
HQ1477A	dppF2	15.0305
HQ3645A	HQ3645A	14.9981
HQ1547A	HQ1547A	14.972
HQ1736A	glpC	14.9595
HQ2717A	bcp3	14.9538
HQ1922A	HQ1922A	14.9467
HQ3129A	purU	14.942
HQ2475A	dppC4	14.9295
HQ1719A	HQ1719A	14.926
HQ3041A	HQ3041A	14.9192
HQ3398A	rio1	14.9177
HQ1693A	purL	14.9173
HQ2411A	HQ2411A	14.9102
HQ2781A	gpmI	14.899
HQ1970A	HQ1970A	14.8898
HQ1959A	HQ1959A	14.8834
HQ2318A	HQ2318A	14.8496
HQ3510A	HQ3510A	14.8125
HQ2340A	moaC	14.8032
HQ3138A	serS	14.7989
HQ2962A	livH4	14.7766
HQ1215A	HQ1215A	14.7766
HQ1117A	HQ1117A	14.7551
HQ2805A	livF3	14.7438
HQ1306A	dppF1	14.7152
HQ3028A	HQ3028A	14.6739
HQ3125A	cofG	14.6655
HQ1474A	rbsK	14.6408
HQ1821A	HQ1821A	14.6324
HQ1344A	HQ1344A	14.6162
HQ2498A	HQ2498A	14.5843
HQ2845A	HQ2845A	14.5789
HQ3007A	HQ3007A	14.5485
HQ2891A	lsm	14.5332
HQ3012A	cofD	14.5288
HQ2729A	rfcB	14.5182
HQ1654A	cysS	14.4657
HQ3453A	HQ3453A	14.4655
HQ3650A	prsA	14.4647
HQ1280A	HQ1280A	14.4406
HQ1018A	crtY	14.4192
HQ1878A	pyrI	14.4187
HQ3723A	HQ3723A	14.3804
HQ2712A	HQ2712A	14.3565
HQ1537A	HQ1537A	14.3294
HQ1155A	aroB	14.298
HQ1120A	HQ1120A	14.2941
HQ1151A	nthB	14.2817
HQ3066A	HQ3066A	14.2779
HQ1023A	HQ1023A	14.2753
HQ2339A	hflX	14.2705
HQ1579A	ribL	14.2699
HQ3095A	pus10	14.2228
HQ1328A	HQ1328A	14.2162
HQ2657A	thiD	14.1908
HQ1908A	HQ1908A	14.1808
HQ3001A	HQ3001A	14.1307
HQ2930A	dna2	14.13
HQ3151A	HQ3151A	14.1254
HQ2914A	HQ2914A	14.1201
HQ1459A	HQ1459A	14.1176
HQ1533A	HQ1533A	14.1138
HQ3362A	pgsA2	14.1108
HQ3153A	cofE	14.0801
HQ1629A	trxA3	14.0672
HQ3006A	HQ3006A	14.0461
HQ2967A	HQ2967A	14.008
HQ2455A	folA1	14.0019
HQ2562A	mscS2	13.9876
HQ2798A	mch	13.9864
HQ1047A	endA	13.9757
HQ1352A	HQ1352A	13.9713
HQ1925A	HQ1925A	13.9557
HQ1090A	HQ1090A	13.9456
HQ1508A	dapB	13.9385
HQ2519A	HQ2519A	13.9291
HQ2335A	HQ2335A	13.9185
HQ2642A	HQ2642A	13.9083
HQ3215A	hmgA	13.8619
HQ2036A	rnz1	13.8584
HQ2520A	HQ2520A	13.8558
HQ1348A	ilvA1	13.8356
HQ3144A	HQ3144A	13.8352
HQ1392A	HQ1392A	13.8162
HQ1722A	hpcE2	13.8141
HQ1245A	aroE	13.8132
HQ3158A	mutS2	13.8103
HQ2319A	HQ2319A	13.8095
HQ1144A	nosY3	13.8081
HQ2643A	HQ2643A	13.7954
HQ3032B	HQ3032B	13.7923
HQ1695A	hisF	13.7868
HQ2423A	HQ2423A	13.7816
HQ3333A	HQ3333A	13.7775
HQ1065A	HQ1065A	13.7631
HQ1114A	HQ1114A	13.7606
HQ2456A	hts	13.7492
HQ3096A	rnhB	13.7168
HQ2463A	phr2	13.7016
HQ3499A	HQ3499A	13.676
HQ3245A	atpF	13.6748
HQ1682A	mrpD2	13.6744
HQ3320A	HQ3320A	13.6444
HQ2956A	HQ2956A	13.6319
HQ3121A	ahbA	13.6309
HQ2564A	HQ2564A	13.557
HQ3649A	HQ3649A	13.5502
HQ1616A	livG1	13.5394
HQ2638A	HQ2638A	13.5267
HQ3660A	HQ3660A	13.4988
HQ1203A	HQ1203A	13.4833
HQ3187A	fdh	13.4822
HQ3116A	dut	13.4747
HQ3641A	pepB3	13.4642
HQ2847A	HQ2847A	13.4363
HQ3055A	HQ3055A	13.4357
HQ1514A	HQ1514A	13.4272
HQ3067A	HQ3067A	13.4058
HQ2635A	HQ2635A	13.3976
HQ3386A	hom	13.3925
HQ1710A	sirR2	13.3209
HQ2696A	HQ2696A	13.3144
HQ2799A	HQ2799A	13.2982
HQ2297A	cbiC	13.2951
HQ1377A	HQ1377A	13.2673
HQ2814A	HQ2814A	13.2534
HQ2397A	HQ2397A	13.2471
HQ1748A	HQ1748A	13.2395
HQ1288A	HQ1288A	13.1876
HQ1220A	polX	13.1819
HQ3326A	HQ3326A	13.1702
HQ3256A	HQ3256A	13.1602
HQ2751C	HQ2751C	13.1516
HQ1250A	gtl3	13.1388
HQ1033A	cobW	13.122
HQ3401A	HQ3401A	13.1128
HQ1963A	HQ1963A	13.0842
HQ1554A	HQ1554A	13.0817
HQ2327A	ligB1	13.0505
HQ1067A	HQ1067A	13.0338
HQ1580A	HQ1580A	13.0232
HQ1614A	trxA2	12.9883
HQ1178A	HQ1178A	12.974
HQ1378A	HQ1378A	12.9494
HQ3273A	HQ3273A	12.9449
HQ3589B	HQ3589B	12.9426
HQ2589A	HQ2589A	12.9126
HQ3176A	HQ3176A	12.91
HQ2820A	rpl15	12.895
HQ3466A	HQ3466A	12.8909
HQ1239A	HQ1239A	12.8908
HQ1044A	serB	12.882
HQ3680A	orc5	12.8532
HQ2989A	graD3	12.8479
HQ1298A	phr1	12.8248
HQ2374A	trxA4	12.8233
HQ1002A	sec11	12.8225
HQ1763A	HQ1763A	12.8124
HQ1785A	cysE	12.805
HQ3064A	hop	12.7967
HQ3078A	HQ3078A	12.7739
HQ3651A	hit2	12.7712
HQ3171A	fer1	12.7655
HQ1027C	HQ1027C	12.7516
HQ3672A	HQ3672A	12.7125
HQ2852A	dhs	12.7056
HQ1046A	HQ1046A	12.6954
HQ1268A	cspA1	12.6932
HQ1688A	gatC	12.6638
HQ2537A	fer8	12.6638
HQ2776A	gatD	12.5964
HQ2556A	cysK	12.5919
HQ3351A	HQ3351A	12.5909
HQ1322A	HQ1322A	12.5496
HQ2410A	HQ2410A	12.5306
HQ1697A	HQ1697A	12.5247
HQ2080A	HQ2080A	12.5178
HQ1462A	HQ1462A	12.5018
HQ1598A	HQ1598A	12.5017
HQ1850A	HQ1850A	12.4913
HQ2430A	arsA3	12.49
HQ1964A	bcp1	12.4847
HQ1037A	HQ1037A	12.482
HQ1339A	HQ1339A	12.4658
HQ1097A	lysS	12.4325
HQ1282A	HQ1282A	12.3982
HQ2846A	HQ2846A	12.3945
HQ2295A	chlID	12.3739
HQ1398A	aubA	12.3728
HQ1531A	HQ1531A	12.3699
HQ3145A	tmk	12.3546
HQ3262A	HQ3262A	12.3522
HQ2569A	HQ2569A	12.3375
HQ3383A	potD2	12.3278
HQ1098A	pyrH	12.315
HQ2611A	HQ2611A	12.2994
HQ1277A	thiN	12.2951
HQ1454A	HQ1454A	12.2919
HQ1876A	menC	12.2805
HQ1064A	HQ1064A	12.2524
HQ1048A	trpS	12.2446
HQ1315A	HQ1315A	12.2397
HQ1648A	nuoN	12.2309
HQ1301A	pdxT	12.2305
HQ1877A	HQ1877A	12.1833
HQ1559A	HQ1559A	12.1785
HQ1409A	cobY	12.1695
HQ1295A	HQ1295A	12.1405
HQ2775A	HQ2775A	12.136
HQ1851A	HQ1851A	12.1345
HQ3321A	HQ3321A	12.1029
HQ1422A	HQ1422A	12.1015
HQ2535A	HQ2535A	12.0955
HQ2011A	uvdE	12.0911
HQ1008A	hel308a	12.0866
HQ2533A	HQ2533A	12.0206
HQ2528A	rad25b	12.01
HQ1633A	ribH	11.995
HQ1587A	HQ1587A	11.9871
HQ2422A	HQ2422A	11.9856
HQ1737A	phoU1	11.9822
HQ2861A	HQ2861A	11.974
HQ2793A	HQ2793A	11.9447
HQ2986A	HQ2986A	11.9395
HQ1590A	acaB1	11.9353
HQ1234A	nfi	11.9297
HQ3461A	polD2	11.8312
HQ3283A	HQ3283A	11.8309
HQ3720A	rad3b	11.8157
HQ1569A	dnaJ2	11.8134
HQ3124A	HQ3124A	11.7759
HQ2185A	dctQ	11.7671
HQ1403A	parA1	11.7535
HQ3676A	surE2	11.726
HQ3345A	moeA1	11.7242
HQ3382A	potA2	11.7152
HQ1868A	HQ1868A	11.7152
HQ3455A	HQ3455A	11.6996
HQ1585A	HQ1585A	11.6949
HQ2949A	apbC	11.6915
HQ1445A	phr3	11.6877
HQ3069A	HQ3069A	11.6791
HQ1824A	HQ1824A	11.6767
HQ3415A	aslA3	11.6731
HQ3346A	hsp20C	11.6702
HQ2963A	livM4	11.6661
HQ1024A	pmm1	11.6557
HQ3010A	guaD3	11.6143
HQ1468A	pstB	11.6098
HQ1833A	cbiL	11.5978
HQ3135A	HQ3135A	11.585
HQ2300A	ygfD	11.5823
HQ3702A	recJ1	11.5505
HQ2580A	nadE2	11.5146
HQ1701A	rad50	11.4424
HQ2981A	HQ2981A	11.4421
HQ1576A	HQ1576A	11.4335
HQ1425A	ubaA	11.4292
HQ3101A	pgi	11.4226
HQ1121A	HQ1121A	11.4055
HQ3169A	trpD1	11.3958
HQ3556A	aslA8	11.3884
HQ3228A	apt3	11.2908
HQ3011A	HQ3011A	11.2736
HQ1025A	hisA	11.273
HQ1272A	HQ1272A	11.2624
HQ3331A	uppS1	11.2574
HQ1926A	HQ1926A	11.25
HQ3679A	rpiA	11.228
HQ1448A	HQ1448A	11.1959
HQ2802A	HQ2802A	11.1805
HQ3182A	livJ5	11.1603
HQ2925A	mvk	11.1444
HQ1718A	HQ1718A	11.1332
HQ2050A	apt2	11.1294
HQ1669A	dph6	11.1269
HQ1088A	HQ1088A	11.1205
HQ1881A	fbp	11.1126
HQ1439A	HQ1439A	11.0917
HQ2014A	ywaD	11.0577
HQ3037A	HQ3037A	11.0372
HQ1796A	HQ1796A	11.0317
HQ3728A	HQ3728A	11.0298
HQ1874A	menB	11.0295
HQ3128A	purC	11.0286
HQ1119A	copA	11.0182
HQ2745A	HQ2745A	11.0017
HQ3297A	HQ3297A	10.9684
HQ1126A	trkA1	10.9643
HQ3363A	adk2	10.9513
HQ1259A	phzF	10.9374
HQ2708A	ptsH	10.933
HQ1180A	gtl5	10.8902
HQ2606A	HQ2606A	10.8819
HQ3083A	HQ3083A	10.8696
HQ1244A	dtdA	10.8617
HQ2667A	HQ2667A	10.8561
HQ1916A	HQ1916A	10.8511
HQ3370A	HQ3370A	10.848
HQ2536A	HQ2536A	10.8451
HQ3537A	HQ3537A	10.8421
HQ3524A	HQ3524A	10.8103
HQ2620A	guaD2	10.8098
HQ1016A	fer6	10.8062
HQ1229A	HQ1229A	10.8034
HQ3664A	bioY	10.7849
HQ1957A	HQ1957A	10.7762
HQ2389A	acd	10.7745
HQ1479A	dppC2	10.771
HQ1226A	HQ1226A	10.7631
HQ3207A	hit1	10.7253
HQ3119A	HQ3119A	10.7046
HQ1729A	HQ1729A	10.6913
HQ1936A	pyrC2	10.6858
HQ1171A	HQ1171A	10.668
HQ1346A	HQ1346A	10.6631
HQ1512A	dapE	10.6617
HQ1820A	HQ1820A	10.6547
HQ3068A	HQ3068A	10.6447
HQ1739A	boa	10.6408
HQ1466A	ridA2	10.608
HQ1761A	dmg2	10.6005
HQ2518A	HQ2518A	10.5816
HQ1822A	HQ1822A	10.5787
HQ2448A	HQ2448A	10.5735
HQ1444A	HQ1444A	10.5676
HQ1258A	HQ1258A	10.5482
HQ2854A	HQ2854A	10.5239
HQ2328A	HQ2328A	10.5239
HQ1475A	HQ1475A	10.5192
HQ1802A	pelA	10.5175
HQ2506A	HQ2506A	10.5147
HQ1041A	HQ1041A	10.5097
HQ2216A	HQ2216A	10.475
HQ1035A	arsA1	10.4726
HQ2583A	HQ2583A	10.4643
HQ3288A	HQ3288A	10.4532
HQ2884A	rps28e	10.4368
HQ2905A	birA	10.4175
HQ2624A	HQ2624A	10.3859
HQ1668A	HQ1668A	10.3847
HQ2853A	HQ2853A	10.3833
HQ3174A	HQ3174A	10.3592
HQ3344A	moeA2	10.3556
HQ2753A	cdc48c	10.337
HQ1469A	pstA	10.3227
HQ1888B	HQ1888B	10.3202
HQ1360A	gap1	10.3051
HQ1411A	cbiB	10.297
HQ1005A	lysC	10.2837
HQ1373B	HQ1373B	10.2686
HQ3134A	HQ3134A	10.2633
HQ1875A	menA1	10.2609
HQ2984A	sqdB	10.2347
HQ1621A	HQ1621A	10.2246
HQ2336A	fer9	10.2227
HQ1019A	blh	10.2205
HQ3343A	HQ3343A	10.1971
HQ3233A	HQ3233A	10.1789
HQ2948A	moaA	10.1591
HQ3443A	hemB	10.1566
HQ1562A	HQ1562A	10.147
HQ1031A	HQ1031A	10.1403
HQ2494A	HQ2494A	10.1388
HQ2643B	HQ2643B	10.1189
HQ2306A	HQ2306A	10.0904
HQ1297A	HQ1297A	10.0701
HQ3726A	HQ3726A	10.0672
HQ2029A	cad1	10.0561
HQ1221A	HQ1221A	10.056
HQ2872A	HQ2872A	10.0502
HQ3673A	pmm3	10.0368
HQ2342A	HQ2342A	10.0309
HQ2000A	HQ2000A	10.0139
HQ2629A	aspC4	10.0095
HQ2290A	HQ2290A	9.98901
HQ3227A	uraA3	9.96956
HQ1728A	gth13	9.94698
HQ2403A	rpe	9.89838
HQ2760A	HQ2760A	9.87889
HQ1021A	pibD	9.87718
HQ2647A	udp2	9.84112
HQ3201A	udp3	9.83526
HQ1568A	HQ1568A	9.83259
HQ2751A	HQ2751A	9.82398
HQ1341A	kae1	9.80197
HQ1842A	folA2	9.7668
HQ1843A	msrA1	9.76367
HQ3657A	HQ3657A	9.75753
HQ1947A	HQ1947A	9.7508
HQ2159A	HQ2159A	9.73953
HQ3047A	coaE	9.73925
HQ3285A	HQ3285A	9.73046
HQ1011A	bac	9.72238
HQ1293A	HQ1293A	9.72209
HQ2664A	HQ2664A	9.70013
HQ1848A	HQ1848A	9.67906
HQ1263A	scpA	9.67862
HQ1185A	HQ1185A	9.66939
HQ1826A	HQ1826A	9.66232
HQ1433A	potC1	9.65426
HQ3701A	HQ3701A	9.64507
HQ1134A	HQ1134A	9.62548
HQ1165A	HQ1165A	9.62481
HQ2349A	HQ2349A	9.61264
HQ1224A	HQ1224A	9.60176
HQ3193A	HQ3193A	9.598
HQ3200A	HQ3200A	9.58946
HQ2338A	HQ2338A	9.5718
HQ3143A	trkA7	9.55887
HQ2810A	HQ2810A	9.53445
HQ3335A	sirC	9.53197
HQ1830A	HQ1830A	9.52966
HQ2933A	HQ2933A	9.52498
HQ3154A	mer	9.50457
HQ3032A	cbiX1	9.49046
HQ1110A	pepF	9.47755
HQ3099A	HQ3099A	9.46837
HQ1473A	gptA1	9.45713
HQ3261A	manC	9.45231
HQ2755A	livH2	9.44079
HQ2783A	HQ2783A	9.42956
HQ1063A	HQ1063A	9.36586
HQ1933A	HQ1933A	9.36536
HQ2372A	HQ2372A	9.36139
HQ3087A	HQ3087A	9.34638
HQ3126A	HQ3126A	9.33672
HQ1072A	HQ1072A	9.30314
HQ3681A	mutS3	9.30265
HQ1930A	msrB1	9.27052
HQ1854A	HQ1854A	9.24135
HQ2521A	HQ2521A	9.23484
HQ1376A	HQ1376A	9.23314
HQ2415A	HQ2415A	9.20866
HQ1103A	HQ1103A	9.18863
HQ1635A	purK	9.18113
HQ3157A	mutL2	9.17417
HQ1278A	dcd1	9.14952
HQ1961A	HQ1961A	9.14891
HQ1240A	HQ1240A	9.14747
HQ1594A	HQ1594A	9.13221
HQ2334A	HQ2334A	9.12251
HQ2221A	HQ2221A	9.10617
HQ1834A	cbiT	9.09366
HQ2434A	HQ2434A	9.07949
HQ1795A	tdk	9.07114
HQ2445A	trxB3	9.06723
HQ2186A	dctP	9.04896
HQ2788A	HQ2788A	9.04141
HQ1506A	HQ1506A	9.0367
HQ3080A	HQ3080A	9.02149
HQ3528A	HQ3528A	9.01545
HQ1235A	HQ1235A	9.01148
HQ1700A	mre11	8.99515
HQ1251A	HQ1251A	8.99433
HQ1447A	HQ1447A	8.9827
HQ3085A	HQ3085A	8.96845
HQ3588A	vapB1	8.937
HQ1713A	HQ1713A	8.90475
HQ2573A	HQ2573A	8.89012
HQ2669A	HQ2669A	8.88567
HQ2883A	rpl24e	8.8635
HQ1317A	HQ1317A	8.85217
HQ2117A	HQ2117A	8.84947
HQ2623A	HQ2623A	8.84607
HQ2496A	HQ2496A	8.83793
HQ3402A	HQ3402A	8.83134
HQ1609A	HQ1609A	8.80518
HQ3255A	idsA2	8.8047
HQ2075A	HQ2075A	8.76326
HQ1407A	cobD	8.75962
HQ2966A	HQ2966A	8.75536
HQ3423A	rpl31e	8.74709
HQ2371A	HQ2371A	8.74694
HQ2017A	HQ2017A	8.73899
HQ1869A	HQ1869A	8.7305
HQ1496A	HQ1496A	8.69956
HQ3451A	sirA	8.68927
HQ3719A	argF	8.68294
HQ2618A	HQ2618A	8.67381
HQ3530A	HQ3530A	8.66237
HQ2964A	livG4	8.64467
HQ2417A	HQ2417A	8.6308
HQ2381A	HQ2381A	8.62818
HQ1753A	HQ1753A	8.62703
HQ3299A	livF6	8.61857
HQ2451A	HQ2451A	8.61849
HQ2659A	ligB2	8.61482
HQ2990A	glmS	8.61381
HQ3225A	HQ3225A	8.61289
HQ3139A	HQ3139A	8.61122
HQ2020A	HQ2020A	8.60466
HQ1497A	HQ1497A	8.6031
HQ2219B	HQ2219B	8.59545
HQ3438A	HQ3438A	8.58496
HQ1898A	HQ1898A	8.58487
HQ1909B	HQ1909B	8.58222
HQ2731A	glnP	8.57487
HQ1353A	HQ1353A pseudogenes interupted IS	8.57314
HQ3094A	aceA	8.57281
HQ1740A	HQ1740A	8.56357
HQ2566A	gshA	8.55755
HQ2015A	HQ2015A	8.55378
HQ3136A	HQ3136A	8.53133
HQ1489A	aglD	8.52084
HQ2869A	HQ2869A	8.515
HQ1363A	HQ1363A	8.4749
HQ3625A	ureB	8.46763
HQ1522A	HQ1522A	8.46724
HQ1443A	HQ1443A	8.46343
HQ3675A	HQ3675A	8.45129
HQ1524A	HQ1524A	8.44053
HQ3040A	HQ3040A	8.43335
HQ1653A	HQ1653A	8.41081
HQ2637A	cna	8.40781
HQ1028A	HQ1028A	8.39556
HQ3164A	HQ3164A	8.37735
HQ1690A	HQ1690A	8.34099
HQ2462A	HQ2462A	8.33774
HQ1319A	act1	8.33686
HQ2840A	rpl23	8.33051
HQ2285A	HQ2285A	8.32663
HQ2488A	cinA3	8.31921
HQ3452A	hemD	8.31703
HQ3189A	HQ3189A	8.31078
HQ3148A	HQ3148A	8.3007
HQ1634A	HQ1634A	8.29034
HQ1175A	HQ1175A	8.28486
HQ2542A	HQ2542A	8.2661
HQ2464A	mptE	8.25327
HQ2473A	bolA	8.23683
HQ1427A	HQ1427A	8.23377
HQ1195A	HQ1195A	8.19425
HQ3644A	HQ3644A	8.18668
HQ2363A	panD	8.17969
HQ3375A	HQ3375A	8.16824
HQ3060A	HQ3060A	8.16398
HQ1132A	HQ1132A	8.16384
HQ1139A	HQ1139A	8.16292
HQ1080A	kch1	8.15524
HQ3111A	HQ3111A	8.14778
HQ1304A	HQ1304A	8.14392
HQ2380A	HQ2380A	8.10442
HQ3403A	rnz2	8.1012
HQ1159A	trpC	8.08816
HQ2756A	livM2	8.08797
HQ3106A	HQ3106A	8.03406
HQ1743A	ppk	8.01559
HQ1749A	HQ1749A	8.00538
HQ3274A	HQ3274A	8.00293
HQ1768A	fhs	7.99848
HQ1488A	ggt	7.99745
HQ1061A	pyrC1	7.98406
HQ2154A	HQ2154A	7.96316
HQ3646A	trm1	7.96193
HQ1622A	dsbG1	7.95272
HQ1680A	mrpD3	7.94089
HQ1161A	blp	7.93624
HQ2416A	HQ2416A	7.92762
HQ2621A	mrpD4	7.92729
HQ2778A	HQ2778A	7.92352
HQ2593A	phoU2	7.90592
HQ3161A	HQ3161A	7.89601
HQ1505A	HQ1505A	7.87519
HQ2815A	HQ2815A	7.83357
HQ2118A	glpQ1	7.82368
HQ3463A	HQ3463A	7.82318
HQ1487A	HQ1487A	7.81685
HQ3045A	HQ3045A	7.81174
HQ1827A	HQ1827A	7.81091
HQ3213A	HQ3213A	7.80602
HQ1382A	phnC1	7.7763
HQ2400A	mmcA	7.77039
HQ1767A	folCP	7.76159
HQ2782A	HQ2782A	7.7575
HQ2711A	HQ2711A	7.75729
HQ1082A	HQ1082A	7.75502
HQ2460A	HQ2460A	7.74212
HQ3206A	HQ3206A	7.70986
HQ2347A	HQ2347A	7.70324
HQ2276A	HQ2276A	7.6897
HQ3016A	rps17e	7.66858
HQ1332A	HQ1332A	7.66473
HQ1731A	orc2	7.65135
HQ3114A	pdaD	7.63453
HQ1326A	HQ1326A	7.62932
HQ1873A	menD	7.62717
HQ1009A	HQ1009A	7.62079
HQ1560A	gldA	7.61744
HQ2739A	HQ2739A	7.60918
HQ2769B	HQ2769B	7.59939
HQ1075A	gndA	7.58212
HQ2236A	metE1	7.57867
HQ1539A	HQ1539A	7.57283
HQ1004A	HQ1004A	7.55136
HQ3604A	HQ3604A	7.54276
HQ1750A	moxR1	7.53586
HQ2025A	gap3	7.51721
HQ3491A	HQ3491A	7.51444
HQ2326A	epf	7.5018
HQ1603A	dph5	7.50143
HQ2413A	HQ2413A	7.50126
HQ3306A	HQ3306A	7.46876
HQ3050A	HQ3050A	7.46432
HQ2680A	aglM	7.45058
HQ2368A	HQ2368A	7.44818
HQ3062A	HQ3062A	7.44722
HQ1589A	HQ1589A	7.43993
HQ3073B	HQ3073B	7.43757
HQ2699A	HQ2699A	7.41955
HQ1499A	HQ1499A	7.4179
HQ1558A	gth3	7.41516
HQ1108A	truA	7.41508
HQ3108A	glcK	7.40945
HQ2636A	HQ2636A	7.40621
HQ2785A	HQ2785A	7.40073
HQ1053A	HQ1053A	7.38911
HQ1956A	trkA6	7.38906
HQ1717A	HQ1717A	7.38255
HQ1756A	HQ1756A	7.36329
HQ2679A	HQ2679A	7.35699
HQ3186A	livF5	7.35625
HQ1381A	phnE1	7.34838
HQ3432A	HQ3432A	7.32656
HQ1107A	hisS	7.32416
HQ1934A	HQ1934A	7.3216
HQ1170A	HQ1170A	7.31705
HQ1997A	HQ1997A	7.30034
HQ3688A	priL	7.29788
HQ1169A	HQ1169A	7.28615
HQ1068A	HQ1068A	7.27102
HQ2388A	HQ2388A	7.22648
HQ2022A	HQ2022A	7.20047
HQ2878A	ksgA	7.18135
HQ3181A	HQ3181A	7.16905
HQ2724A	HQ2724A	7.16671
HQ1723A	HQ1723A	7.14379
HQ2965A	livF4	7.14084
HQ1741A	HQ1741A	7.11823
HQ2406A	HQ2406A	7.11742
HQ1599A	HQ1599A	7.11695
HQ3435A	HQ3435A	7.11275
HQ3209A	HQ3209A	7.11216
HQ1345A	trkA3	7.1007
HQ3226A	HQ3226A	7.09935
HQ1472A	HQ1472A	7.08976
HQ1904A	HQ1904A	7.08936
HQ1630A	HQ1630A	7.08543
HQ2078A	HQ2078A	7.04564
HQ1463A	HQ1463A	7.03464
HQ3724A	HQ3724A	7.02543
HQ1996A	HQ1996A	7.00964
HQ1978A	purE2	6.99945
HQ3371A	HQ3371A	6.99354
HQ3538A	HQ3538A	6.98425
HQ3685A	rlmE	6.97768
HQ1408A	cobT	6.9612
HQ2628A	HQ2628A	6.96105
HQ3626A	ureC	6.95829
HQ2476A	dppB4	6.95619
HQ1368A	HQ1368A	6.947
HQ2067A	HQ2067A	6.94147
HQ2879A	prmC	6.93704
HQ2095C	HQ2095C	6.89733
HQ3347A	HQ3347A	6.89558
HQ3698A	ligA	6.89281
HQ2284A	HQ2284A	6.87422
HQ2957A	HQ2957A	6.86562
HQ3063A	HQ3063A	6.86532
HQ3430A	HQ3430A	6.85676
HQ1703A	HQ1703A	6.84266
HQ2668A	traB	6.81924
HQ2959A	orc4	6.81627
HQ3509A	HQ3509A	6.81333
HQ2945A	HQ2945A	6.81297
HQ2765A	cmk2	6.80778
HQ1073A	HQ1073A	6.77757
HQ1426A	menA2	6.77512
HQ1461A	HQ1461A	6.76819
HQ2660A	HQ2660A	6.76174
HQ2435A	HQ2435A	6.75653
HQ1561A	HQ1561A	6.74393
HQ2926A	HQ2926A	6.74382
HQ1699A	acs2	6.73817
HQ2567A	fib	6.73263
HQ1754A	HQ1754A	6.72432
HQ1173A	HQ1173A	6.72084
HQ1397A	HQ1397A	6.70748
HQ2602A	phnJ	6.69871
HQ1460A	mutS1	6.69513
HQ3272A	HQ3272A	6.68431
HQ1225A	HQ1225A	6.67871
HQ2387A	HQ2387A	6.67426
HQ1380A	udg	6.63903
HQ2758A	livF2	6.63294
HQ2034A	HQ2034A	6.60568
HQ1757A	HQ1757A	6.58312
HQ2818A	HQ2818A	6.57753
HQ2887A	HQ2887A	6.56496
HQ2385A	HQ2385A	6.55192
HQ1502A	HQ1502A	6.54804
HQ3168A	trpF	6.546
HQ1762A	ilvA2	6.54488
HQ1626A	btuD	6.54382
HQ3406A	psd	6.52814
HQ2070A	HQ2070A	6.50579
HQ3618A	urtB	6.49895
HQ1786A	HQ1786A	6.49526
HQ1333A	HQ1333A	6.48905
HQ2376A	mobA2	6.48833
HQ2612A	arsR1	6.48125
HQ2928A	lhr2	6.46883
HQ1865A	HQ1865A	6.46481
HQ1145A	nosF2	6.45954
HQ1546A	HQ1546A	6.43768
HQ1412A	HQ1412A	6.43669
HQ2504A	HQ2504A	6.43298
HQ2749A	HQ2749A	6.4154
HQ2673A	dhaL	6.41482
HQ1007A	cgi121	6.39054
HQ1367A	cxp	6.38992
HQ2458A	HQ2458A	6.38446
HQ2797A	HQ2797A	6.37881
HQ3376A	HQ3376A	6.36975
HQ2251A	HQ2251A	6.36238
HQ2079A	HQ2079A	6.34739
HQ2961A	HQ2961A	6.34267
HQ2365A	HQ2365A	6.33674
HQ2735A	HQ2735A	6.32814
HQ1193A	HQ1193A	6.32795
HQ3630A	ureE	6.31541
HQ2408A	HQ2408A	6.31248
HQ1077A	HQ1077A	6.30923
HQ2862A	lye	6.29865
HQ1543A	HQ1543A	6.29381
HQ1770A	gvpM	6.27235
HQ2764A	cbf5	6.26959
HQ2917A	HQ2917A	6.26911
HQ3380A	potC2	6.26636
HQ3381A	potB2	6.26529
HQ2045A	HQ2045A	6.25675
HQ3692A	mtfK3	6.24911
HQ3046A	HQ3046A	6.23094
HQ3166A	trpG	6.22029
HQ3517A	HQ3517A	6.2004
HQ2268A	HQ2268A	6.19627
HQ1307A	dppD1	6.18982
HQ2437A	HQ2437A	6.15179
HQ1457A	HQ1457A	6.1485
HQ3526A	HQ3526A	6.12696
HQ3656A	parA5	6.12265
HQ2982B	HQ2982B	6.10995
HQ2067B	HQ2067B	6.09805
HQ3149A	cofC	6.09802
HQ1192A	HQ1192A	6.07735
HQ2877A	HQ2877A	6.06456
HQ1421A	HQ1421A	6.04935
HQ2082A	HQ2082A	6.04678
HQ2617A	HQ2617A	6.03984
HQ2035A	HQ2035A	6.02109
HQ3548A	HQ3548A	6.021
HQ2208A	HQ2208A	5.99153
HQ2991A	HQ2991A	5.99142
HQ2226A	pncA	5.98754
HQ2947A	HQ2947A	5.96667
HQ2121A	HQ2121A	5.96579
HQ3652A	parA4	5.96505
HQ1402A	HQ1402A	5.94904
HQ2043A	cinA2	5.94013
HQ2523A	pgsA4	5.93977
HQ1675A	mrpF	5.93899
HQ1152A	HQ1152A	5.93201
HQ3628A	ureG	5.93032
HQ2288A	HQ2288A	5.92764
HQ1480A	dppB2	5.90852
HQ3036A	ansA	5.90847
HQ2577A	HQ2577A	5.90472
HQ2752A	lhr1	5.8978
HQ1606A	HQ1606A	5.89611
HQ3374A	HQ3374A	5.88777
HQ1167A	gtl4	5.87797
HQ2779A	arsR2	5.86766
HQ3412A	hisG	5.8634
HQ1776A	gvpG	5.85838
HQ1085A	HQ1085A	5.8578
HQ2722A	HQ2722A	5.85019
HQ1213A	HQ1213A	5.8388
HQ1596A	HQ1596A	5.80123
HQ3184A	livM5	5.79864
HQ2183A	HQ2183A	5.79037
HQ2561A	yvoF	5.7612
HQ2658A	HQ2658A	5.75994
HQ2083A	HQ2083A	5.75963
HQ1113A	HQ1113A	5.74107
HQ2252A	cadA	5.73668
HQ3077A	HQ3077A	5.73598
HQ1965A	rtcB	5.72442
HQ1281A	truD	5.7159
HQ1136A	mptD	5.71387
HQ1960A	HQ1960A	5.69388
HQ2261A	HQ2261A	5.67937
HQ2245A	HQ2245A	5.67644
HQ1238A	cinA1	5.66489
HQ2002A	HQ2002A	5.63503
HQ2033A	xseA	5.61157
HQ3666A	bioN	5.60396
HQ3573A	arsR7	5.60241
HQ3301A	livH6	5.5912
HQ3545A	HQ3545A	5.58616
HQ1060A	entB1	5.52418
HQ3634A	cat4	5.52178
HQ1645A	nuoK	5.52145
HQ2992A	graD4	5.516
HQ2538A	HQ2538A	5.51114
HQ2678A	HQ2678A	5.49804
HQ2041A	HQ2041A	5.49253
HQ1814A	salX1	5.48379
HQ1992A	HQ1992A	5.47214
HQ1540A	HQ1540A	5.44704
HQ1485A	dppB3	5.44295
HQ1237A	aspC1	5.43074
HQ1455A	kdgK	5.42908
HQ2987A	HQ2987A	5.40306
HQ2765B	HQ2765B	5.40295
HQ3539A	gth8	5.35503
HQ2055A	HQ2055A	5.35364
HQ2418A	fen1	5.33383
HQ2609A	arsA4	5.32979
HQ1565A	HQ1565A	5.30597
HQ1935A	HQ1935A	5.29837
HQ2031A	amyA1	5.28694
HQ2007A	HQ2007A	5.25672
HQ1118A	HQ1118A	5.24264
HQ2056A	HQ2056A	5.23502
HQ2233A	cat3	5.21819
HQ1985A	acaB3	5.20854
HQ2432A	rnhA2	5.20673
HQ2351A	pchA2	5.20624
HQ2286A	HQ2286A	5.20009
HQ1825A	HQ1825A	5.19924
HQ2274A	HQ2274A	5.19899
HQ1406A	cbiZ	5.1952
HQ1216A	HQ1216A	5.18181
HQ2280A	entB2	5.17959
HQ1058A	pncB1	5.17808
HQ2024A	ppsA2	5.16573
HQ2401A	mce	5.16194
HQ3690A	hjc	5.15689
HQ3329A	HQ3329A	5.14466
HQ2447A	HQ2447A	5.14291
HQ1623A	HQ1623A	5.14162
HQ1260A	gptA2	5.14087
HQ1799A	HQ1799A	5.14005
HQ2725A	mscS3	5.1259
HQ1667A	HQ1667A	5.11603
HQ1201A	HQ1201A	5.11481
HQ2892A	rpl37e	5.11244
HQ3467A	hmu3	5.10458
HQ2390A	HQ2390A	5.09482
HQ3434A	HQ3434A pseudo	5.09445
HQ1486A	dppA3	5.08996
HQ1303A	HQ1303A	5.07242
HQ1146A	HQ1146A	5.06563
HQ3564A	HQ3564A	5.06139
HQ3167A	trpE	5.02115
HQ1418A	aldH1	5.01531
HQ2603A	phnK	5.01149
HQ3313A	HQ3313A	5.00215
HQ1329A	HQ1329A	4.98197
HQ1160A	ogt	4.97043
HQ1498A	HQ1498A	4.9595
HQ1837A	cbiQ1	4.93458
HQ1441A	HQ1441A	4.93281
HQ1148A	HQ1148A	4.92163
HQ2789A	HQ2789A	4.9085
HQ2439A	HQ2439A	4.90776
HQ3276A	hepA	4.90075
HQ2028A	HQ2028A	4.88482
HQ1864A	brp	4.8648
HQ3059A	grx1	4.86409
HQ3089A	HQ3089A	4.86023
HQ3230A	HQ3230A	4.8588
HQ2218A	HQ2218A	4.85569
HQ2006A	HQ2006A	4.83235
HQ3231A	HQ3231A	4.83192
HQ2866A	tatD	4.78521
HQ2485A	HQ2485A	4.78445
HQ3163A	HQ3163A	4.78182
HQ1981A	rad3a	4.76823
HQ1929A	msrA2	4.76388
HQ1262A	mtaP	4.76387
HQ1816A	HQ1816A	4.7616
HQ1331A	HQ1331A	4.75681
HQ2983A	HQ2983A	4.74278
HQ1910A	HQ1910A	4.7272
HQ1313A	cat2	4.69495
HQ3575A	HQ3575A	4.69117
HQ2243A	HQ2243A	4.69061
HQ1631A	hel308b	4.68258
HQ2596A	phnE2	4.68212
HQ1711A	HQ1711A	4.67443
HQ3030A	HQ3030A	4.67171
HQ1542A	HQ1542A	4.66825
HQ1813A	HQ1813A	4.6681
HQ1142A	HQ1142A	4.66709
HQ3310A	HQ3310A	4.65217
HQ3640A	HQ3640A	4.64818
HQ3298A	HQ3298A	4.64205
HQ2355A	HQ2355A	4.63894
HQ1862A	sufS2	4.63375
HQ2899A	HQ2899A	4.62522
HQ2849A	capA	4.61538
HQ2291A	HQ2291A	4.60919
HQ1962A	HQ1962A	4.60865
HQ1034A	HQ1034A	4.60728
HQ1818A	HQ1818A	4.59794
HQ3086A	HQ3086A	4.59783
HQ2615A	HQ2615A	4.59232
HQ2738A	HQ2738A	4.59034
HQ1500A	HQ1500A	4.57385
HQ2392A	HQ2392A	4.57204
HQ2049A	guaD1	4.56678
HQ3484A	HQ3484A	4.56345
HQ3426A	HQ3426A	4.56266
HQ3042A	mobB	4.55453
HQ1678A	mrpB2	4.5353
HQ3090A	HQ3090A	4.53074
HQ1855A	degP	4.52493
HQ2027A	HQ2027A	4.51608
HQ3722A	HQ3722A	4.50978
HQ2993A	HQ2993A	4.50762
HQ3444A	amtB	4.4969
HQ3532A	gth7	4.48874
HQ1858A	HQ1858A	4.47183
HQ3529A	HQ3529A	4.47074
HQ1324B	HQ1324B	4.45743
HQ2900A	HQ2900A	4.45309
HQ3654A	tfbA8	4.45272
HQ1379A	HQ1379A	4.44627
HQ3684B	HQ3684B	4.41715
HQ2598A	phnD2	4.41194
HQ1911A	HQ1911A	4.40399
HQ1738A	HQ1738A	4.40197
HQ2225A	HQ2225A	4.39198
HQ3277A	HQ3277A	4.36859
HQ2676A	HQ2676A	4.35688
HQ1490A	HQ1490A	4.35379
HQ2932A	HQ2932A	4.34971
HQ1147A	kch2	4.34951
HQ2237A	ocd2	4.34344
HQ3091A	sppA3	4.34001
HQ2741A	HQ2741A	4.32112
HQ1056A	HQ1056A	4.31363
HQ2184A	dctM	4.30307
HQ1326B	HQ1326B	4.28649
HQ3015A	HQ3015A	4.28052
HQ2058A	HQ2058A	4.26071
HQ1414A	HQ1414A	4.24319
HQ1526A	ndh1	4.22929
HQ2052A	HQ2052A	4.22656
HQ1078A	HQ1078A	4.22546
HQ1989A	HQ1989A	4.20949
HQ1199A	HQ1199A	4.20041
HQ2227A	HQ2227A	4.19266
HQ2871A	HQ2871A	4.18868
HQ3082A	HQ3082A	4.16874
HQ3663A	HQ3663A	4.16718
HQ3624A	nikO	4.16244
HQ2474A	HQ2474A	4.16021
HQ1889B	HQ1889B	4.1508
HQ3669A	HQ3669A	4.13913
HQ3665A	bioM	4.13543
HQ1410A	cobS	4.13479
HQ3084A	HQ3084A	4.12554
HQ1174A	HQ1174A	4.10908
HQ2057A	HQ2057A	4.09497
HQ3629A	ureD	4.09357
HQ3704A	HQ3704A	4.09007
HQ2769A	HQ2769A	4.07256
HQ2322A	HQ2322A	4.07021
HQ3073C	HQ3073C	4.06126
HQ2587A	parA3	4.0559
HQ3627A	ureA	4.04881
HQ2140A	HQ2140A	4.04406
HQ1807A	HQ1807A	4.0358
HQ2325A	HQ2325A	4.01375
HQ2971A	HQ2971A	3.99784
HQ3442A	HQ3442A	3.99475
HQ2565A	coaD	3.97165
HQ2597A	phnC2	3.97104
HQ1597A	HQ1597A	3.96038
HQ1999A	HQ1999A	3.95828
HQ1918A	HQ1918A	3.95801
HQ3302A	livM6	3.94381
HQ1952A	pchA1	3.93409
HQ1188A	HQ1188A	3.92213
HQ1627A	btuC	3.91117
HQ2135A	HQ2135A	3.90724
HQ2912A	HQ2912A	3.90511
[truncated: 835 more rows]

## Sheet: 2. abundant gene clusters
	Gas vesicle coding genes
gvpM	6.27235
gvpL	16.6847
gvpK	19.3907
gvpJ	17.2947
gvpI	60.7525
gvpH	37.4506
gvpG	5.85838
gvpF	29.6262
gvpO	62.7453
gvpN	76.899
gvpC	155.442
gvpA	542.126											red significance line indicates 2.5 X average expressionj
phaB	19.5079
phbC	27.4084
phbE	48.6444
HQ_2312A	105.366
HQ_2313A	202.015
maoC	131.954
nuoA	149.127
nuoB	96.0571
nuoCD	64.5472
nuoH	35.1932
nuoI	24.9566
nuoJ1	48.3191
nuoJ2	28.9634
nuoK	5.52145
nuoL	19.6665
nuoM	18.3811
nuoN	12.2309
atpD	234.19
atpB	58.5531
atpA	58.5529
atpF	13.6748
atpC	87.8372
atpE	151.839
atpK	107.271
atpI	79.2641
atpH	50.7571

## Sheet: 3. ribosomal prot coding genes
transcription of predicted ribosomal protein coding genes, large enought to be detected and sorted by average expression in TPM
source	gene	genome position	TPM
HQ1253A	rpl42e	342278	370.905	22.3611	Average expression
HQ3391A	rps12	2753347	346.837	55.9029	2.5 X average considered to be significant high expressed
HQ2902A	rpl10	2206719	243.245		10 X average
HQ1283A	rpl43e	377461	235.014		2.5 X average					Distribution of ribosomal proteins and their expression levels over the genome
HQ3309A	rps8e	2665297	232.764
HQ2922A	rpl11	2223449	188.997
HQ2903A	rpl1	2207795	151.118
HQ1070A	rps6e	89157	120.368
HQ1104A	rps19e	158750	113.757
HQ3390A	rps7	2752662	105.224
HQ2885A	rpl8e	2191422	102.678
HQ2842A	rpl3	2140403	102.41
HQ2943A	rps4	2242403	99.4719
HQ2944A	rps13	2242946	98.9839
HQ2901A	rpl12	2206263	77.2349
HQ2896A	rpl21e	2203180	67.9733
HQ3384A	rps10a	2745094	67.1925
HQ1340A	rps24e	434504	64.1857
HQ2942A	rps11	2242001	63.0462
HQ2841A	rpl4	2139650	61.4965
HQ1254A	rps27e	342563	55.6963
HQ1424A	rpl15e	526579	53.8378
HQ1391A	rpl16	488010	44.5547
HQ2830A	rps4e	2133800	43.2922
HQ2825A	rpl32e	2131160	43.1397
HQ2361A	rps15	1603537	42.7268
HQ2839A	rpl2	2138664	36.5417
HQ2836A	rps3	2136623	36.2416
HQ2837A	rpl22	2137594	34.7119
HQ2939A	rpl13	2239972	33.047
HQ2823A	rpl18	2130085	31.6013
HQ2826A	rpl6	2132115	31.195
HQ2827A	rps8	2132668	30.0362
HQ2940A	rpl18e	2240406	28.8296
HQ2358A	rps1e	1600430	27.7434
HQ2832A	rpl14	2134963	27.1724
HQ2829A	rpl5	2133246	26.2725
HQ2938A	rps9	2239580	25.4741
HQ2824A	rpl19e	2130702	25.1764
HQ2838A	rps19	2138097	25.1059
HQ2934A	rps2	2236677	22.2814
HQ2821A	rpl30	2128965	20.9656
HQ2831A	rpl24	2134594	20.7741
HQ3421A	rpl20e	2788914	20.2626
HQ2833A	rps17	2135361	17.5363
HQ2822A	rps5	2129429	16.2136
HQ2743A	rps10b	2042986	15.4748
HQ2820A	rpl15	2128474	12.895
HQ2884A	rps28e	2191191	10.4368
HQ2883A	rpl24e	2190996	8.8635
HQ3423A	rpl31e	2791097	8.74709
HQ2840A	rpl23	2139399	8.33051
HQ3016A	rps17e	2320407	7.66858
HQ2892A	rpl37e	2198948	5.11244
HQ2835A	rpl29	2136395	3.75675
HQ3424A	rpl39e	2791378	1.98872
HQ1324A	rpl40e	417121	0.313617
HQ2828A	rps14	2133063	0.208146

## Sheet: 4. TCA protein coding genes
							PRODUCT	COG_asignation	cog	description	pfam	cons_domain	tigr	KEGG.CLASSIFICATION	kegg_num	kegg_gene	kegg_enzyme	kegg_funct	check	gene	Minimum	Maximum	Length	TPM.average
	Citrate synthase		79.2641				Aconitase A	COG01048	[C]	Energy_production_and_conversion_	pfam00330,pfam00694	cd01586,cd01580	TIGR01341	HQ3117A	K01681	ACO, acnA	@aconitate hydratase 1 [EC:4.2.1.3]	@Metabolism; Carbohydrate Metabolism; Citrate cycle (TCA cycle) [PATH:ko00020] Metabolism; Carbohydrate Metabolism; Glyoxylate and dicarboxylate metabolism [PATH:ko00630] Metabolism; Energy Metabolism; Reductive carboxylate cycle (CO2 fixation) [PATH:ko00	HQ3117A	citB	2436360	2438336	1977	274.042
	Aconitase		274.042				Pyruvate:ferredoxin oxidoreductase or related 2-oxoacid:ferredoxin oxidoreductase, beta subunit	COG01013	[C]	Energy_production_and_conversion_	pfam02775,pfam12367	cd03375	TIGR02177	HQ3355A	K00175	korB	@2-oxoglutarate ferredoxin oxidoreductase subunit beta [EC:1.2.7.3]	@Metabolism; Carbohydrate Metabolism; Citrate cycle (TCA cycle) [PATH:ko00020] Metabolism; Energy Metabolism; Reductive carboxylate cycle (CO2 fixation) [PATH:ko00720]	HQ3355A	porB	2713574	2714512	939	188.008
	Isocitrate dehydrogenase		105.464				Succinate dehydrogenase/fumarate reductase, flavoprotein subunit	COG01053	[C]	Energy_production_and_conversion_	pfam00890,pfam02910		TIGR03378,TIGR01812	HQ2994A	K00239	sdhA	@succinate dehydrogenase flavoprotein subunit [EC:1.3.99.1]	@Metabolism; Carbohydrate Metabolism; Citrate cycle (TCA cycle) [PATH:ko00020] Metabolism; Carbohydrate Metabolism; Butanoate metabolism [PATH:ko00650] Metabolism; Energy Metabolism; Oxidative phosphorylation [PATH:ko00190] Metabolism; Energy Metabolism;	HQ2994A	sdhA1	2294438	2296285	1848	111.468
	α-Ketoglutarate dehydrogenase		188.008				Isocitrate dehydrogenase	COG00538	[C]	Energy_production_and_conversion_	pfam00180		TIGR00183	HQ3212A	K00031	IDH1, IDH2, icd	@isocitrate dehydrogenase [EC:1.1.1.42]	@Metabolism; Carbohydrate Metabolism; Citrate cycle (TCA cycle) [PATH:ko00020] Metabolism; Energy Metabolism; Reductive carboxylate cycle (CO2 fixation) [PATH:ko00720] Metabolism; Metabolism of Other Amino Acids; Glutathione metabolism [PATH:ko00480] Cell	HQ3212A	icd	2543877	2545142	1266	105.464
	Succinyl-CoA synthetase beta						Succinate dehydrogenase/fumarate reductase, cytochrome b subunit	COG02009	[C]	Energy_production_and_conversion_		cd03501		HQ2997A	K00241	sdhC	@succinate dehydrogenase cytochrome b-556 subunit [EC:1.3.99.1]	@Metabolism; Carbohydrate Metabolism; Citrate cycle (TCA cycle) [PATH:ko00020] Metabolism; Carbohydrate Metabolism; Butanoate metabolism [PATH:ko00650] Metabolism; Energy Metabolism; Oxidative phosphorylation [PATH:ko00190] Metabolism; Energy Metabolism;	HQ2997A	sdhC	2297752	2298147	396	96.4584
		sucC	65.7789				Pyruvate:ferredoxin oxidoreductase or related 2-oxoacid:ferredoxin oxidoreductase, alpha subunit and gamma	COG00674	[C]	Energy_production_and_conversion_	pfam01558,pfam01855	cd07034	TIGR03710	HQ1536A	K00174	korA	@2-oxoglutarate ferredoxin oxidoreductase subunit alpha [EC:1.2.7.3]	@Metabolism; Carbohydrate Metabolism; Citrate cycle (TCA cycle) [PATH:ko00020] Metabolism; Energy Metabolism; Reductive carboxylate cycle (CO2 fixation) [PATH:ko00720]	HQ1536A	korA	657099	658895	1797	89.876
		scuD	37.3799				Citrate synthase	COG00372	[C]	Energy_production_and_conversion_	pfam00285	cd06118	TIGR01800	HQ1349A	K01647	CS, gltA	@citrate synthase [EC:2.3.3.1]	@Metabolism; Carbohydrate Metabolism; Citrate cycle (TCA cycle) [PATH:ko00020] Metabolism; Carbohydrate Metabolism; Glyoxylate and dicarboxylate metabolism [PATH:ko00630]	HQ1349A	citZ	443125	444261	1137	79.6309
	Succinate dehydrogenase						Succinate dehydrogenase/fumarate reductase, Fe-S protein subunit	COG00479	[C]	Energy_production_and_conversion_	pfam13085,pfam13183		TIGR00384	HQ2995A	K00240	sdhB	@succinate dehydrogenase iron-sulfur protein [EC:1.3.99.1]	@Metabolism; Carbohydrate Metabolism; Citrate cycle (TCA cycle) [PATH:ko00020] Metabolism; Carbohydrate Metabolism; Butanoate metabolism [PATH:ko00650] Metabolism; Energy Metabolism; Oxidative phosphorylation [PATH:ko00190] Metabolism; Energy Metabolism;	HQ2995A	sdhB	2296342	2297214	873	70.7921
		sdhA1	111.468				Succinyl-CoA synthetase, beta subunit	COG00045	[C]	Energy_production_and_conversion_	pfam08442,pfam00549		TIGR01016	HQ2858A	K01903	sucC	@succinyl-CoA synthetase beta subunit [EC:6.2.1.5]	@Metabolism; Carbohydrate Metabolism; Citrate cycle (TCA cycle) [PATH:ko00020] Metabolism; Carbohydrate Metabolism; Propanoate metabolism [PATH:ko00640] Metabolism; Carbohydrate Metabolism; C5-Branched dibasic acid metabolism [PATH:ko00660] Metabolism; En	HQ2858A	sucC	2159078	2160223	1146	65.7789
		sdhc	96.4584				Pyruvate:ferredoxin oxidoreductase or related 2-oxoacid:ferredoxin oxidoreductase, beta subunit	COG01013	[C]	Energy_production_and_conversion_	pfam02775,pfam12367	cd03375	TIGR02177	HQ1535A	K00175	korB	@2-oxoglutarate ferredoxin oxidoreductase subunit beta [EC:1.2.7.3]	@Metabolism; Carbohydrate Metabolism; Citrate cycle (TCA cycle) [PATH:ko00020] Metabolism; Energy Metabolism; Reductive carboxylate cycle (CO2 fixation) [PATH:ko00720]	HQ1535A	korB	656239	657102	864	62.3891
		sdhb	70.7921				Succinate dehydrogenase/fumarate reductase, flavoprotein subunit	COG01053	[C]	Energy_production_and_conversion_	pfam00890,pfam02910		TIGR03378,TIGR01812	HQ2441A	K18209				HQ2441A	sdhA2	1682728	1684536	1809	58.8841
		sdhA2	58.8841				Succinate dehydrogenase, hydrophobic anchor subunit	COG02142	[C]	Energy_production_and_conversion_	pfam01127			HQ2996A					HQ2996A	sdhD	2297381	2297752	372	50.5232
		sdhD	50.5232				Succinyl-CoA synthetase, alpha subunit	COG00074	[C]	Energy_production_and_conversion_	pfam02629,pfam00549		TIGR01019	HQ2857A	K01902	sucD	@succinyl-CoA synthetase alpha subunit [EC:6.2.1.5]	@Metabolism; Carbohydrate Metabolism; Citrate cycle (TCA cycle) [PATH:ko00020] Metabolism; Carbohydrate Metabolism; Propanoate metabolism [PATH:ko00640] Metabolism; Carbohydrate Metabolism; C5-Branched dibasic acid metabolism [PATH:ko00660] Metabolism; En	HQ2857A	sucD	2158212	2159081	870	37.3799
	Fumarase		30.9689				Fumarase	COG00114	[C]	Energy_production_and_conversion_	pfam00206,pfam10415	cd01596	TIGR00979	HQ2471A	K01679	E4.2.1.2B, fumC	@fumarate hydratase, class II [EC:4.2.1.2]	@Metabolism; Carbohydrate Metabolism; Citrate cycle (TCA cycle) [PATH:ko00020] Metabolism; Energy Metabolism; Reductive carboxylate cycle (CO2 fixation) [PATH:ko00720] Human Diseases; Cancers; Pathways in cancer [PATH:ko05200] Human Diseases; Cancers; Ren	HQ2471A	fumC	1717175	1718629	1455	30.9689
	Malate dehydrogenase		26.2896

## Sheet: 5. genes coding transporters
predicted transproter protein encoding genes sorted by max transcripts per milion (TPM)
gene	TPM avg	annotated_function
HQ2545A	456.603	sfuA_ABC-type_iron(III)_transport_system,substrate-binding_protein_1804268:1805473_reverse_MW:43393													significant ( > 2.5 X average) expressed genes
HQ1706A	432.995	sufC_ABC-type_transport_system_involved_in_Fe-S_cluster_assembly,_ATP-binding_protein_859037:859972_forward_MW:34495
HQ1707A	331.146	sufB_ABC-type_transport_system_involved_in_Fe-S_cluster_assembly,_permease_I_860042:861472_forward_MW:53046
HQ1442A	195.195	Imp_TRAP-type_transport_system,periplasmic_protein_546031:547056_forward_MW:35128
HQ3044A	181.01	HQ3044A_transporter_of_the_drug/metabolite_transporter_(DMT)_superfamily_2347918:2348997_forward_MW:37836
HQ1708A	163.761	sufB_ABC-type_transport_system_involved_in_Fe-S_cluster_assembly,_permease_II_861475:862689_forward_MW:44682
HQ1619A	153.962	livJ_ABC-type_branched-chain_amino_acid_transport_systems,_substrate-binding_protein_755021:756421_reverse_MW:49558
HQ2732A	119.465	glnH_ABC-type_glutamine/glutamate/polar_amino_acids_transport_system,_substrate-binding_protein_2030803:2031705_reverse_MW:32181
HQ2809A	118.549	livJ_ABC-type_branched-chain_amino_acid_transport_systems,_substrate-binding_protein_2118220:2119575_forward_MW:47170
HQ2192A	116.277	livJ_ABC-type_branched-chain_amino_acid_transport_systems,_substrate-binding_protein_1417857:1419161_forward_MW:45414
HQ3248A	107.271	atpK_H(+)-transporting_two-sector_ATPase,_subunit_K_(A-type_ATP_synthase)_2583772:2584008_reverse_MW:7764
HQ2544A	89.6999	sfuB_ABC-type_iron(III)_transport_system,_permease_1802545:1804170_reverse_MW:57654
HQ2969A	88.0624	livJ_ABC-type_branched-chain_amino_acid_transport_systems,_substrate-binding_protein_2269647:2271023_reverse_MW:46596
HQ1143A	87.4862	nosY_ABC-type_copper_transport_system_involved_in_multi-copper_enzyme_maturation,_permease_203154:204008_reverse_MW:30828
HQ3249A	79.2641	atpI_H(+)-transporting_two-sector_ATPase,_subunit_I_(A-type_ATP_synthase)_2584217:2586553_reverse_MW:84775
HQ3250A	50.7571	atpH_H(+)-transporting_two-sector_ATPase,_subunit_H_(A-type_ATP_synthase)_2586540:2586872_reverse_MW:12861
HQ2808A	50.523	livH_ABC-type_branched-chain_amino_acid_transport_system,_permease_I_2116659:2118116_reverse_MW:50698
HQ1434A	44.2424	potD_spermidine/putrescine_ABC_transporter_permease_535334:536455_forward_MW:42357
HQ2754A	43.0197	livJ_ABC-type_branched-chain_amino_acid_transport_system,_substrate-binding_protein_2060447:2061787_forward_MW:47415
HQ1471A	41.5337	pstS_ABC-type_phosphate_transport_system,_substrate_binding_protein_582584:583756_reverse_MW:41278
HQ2746A	40.671	phoU_transport_system_regulatory_protein_2045858:2046889_reverse_MW:38138
HQ2478A	37.6048	dppDF_ABC-type_dipeptide/oligopeptide/nickel_transport_systems,_ATP-binding_protein_I_&_II_1724472:1727054_reverse_MW:94363
HQ2477A	36.7468	dppA_ABC-type_dipeptide/oligopeptide/nickel_transport_system,_substrate-binding_protein_1722578:1724305_reverse_MW:63149
HQ1383A	35.1001	phnD_ABC-type_phosphate/phosphonate/phosphite_transport_system,_substrate-binding_protein_480324:481307_reverse_MW:34939
HQ1628A	34.9101	hemT_ABC-type_cobalamin/Iron(III)-siderophore_transport_systems,_substrate-binding_protein_765974:767266_forward_MW:45461
HQ3185A	34.2567	livG_ABC-type_branched-chain_amino_acid_transport_systems,_ATP-binding_protein_I_2514592:2515386_forward_MW:29251
HQ2630A	32.5373	ssuA_ABC-type_nitrate/sulfonate/bicarbonate_transport_systems,_periplasmic_component;_aliphatic_sulfonate_binding_protein_1908602:1909687_forward_MW:38554
HQ3696A	32.4281	nosF_ABC-type_copper_transport_system,_ATP-binding_protein_3082333:3083340_forward_MW:35302
HQ2543A	31.8787	sfuC_ABC-type_spermidine/putrescine/iron_transport_system,_ATP-binding_protein_1801197:1802507_reverse_MW:47913
HQ3308A	29.2323	phoU_ABC_transport_system_regulatory_protein_2663962:2664963_forward_MW:36822
HQ1835A	27.7941	cbiM_cobalt_transport_protein_CbiM_1021908:1022570_forward_MW:22953
HQ1483A	27.7431	dppD_ABC-type_dipeptide/oligopeptide/nickel_transport_system,_ATPase_I_598748:599842_reverse_MW:39797
HQ2807A	27.7279	livM_ABC-type_branched-chain_amino_acid_transport_system,_permease_II_2114782:2116656_reverse_MW:66125
HQ1478A	27.5852	dppD_ABC-type_dipeptide/oligopeptide/nickel_transport_system,_ATPase_I_591528:592667_reverse_MW:41608
HQ2581A	27.5565	HQ2581A_NAD-binding_protein_(_Kef-type_transporter_subunit)_1850529:1851983_forward_MW:52119
HQ1951A	27.1348	trkA_Trk-type_potassium_transport_system,_NAD-binding_subunit_1154515:1155225_reverse_MW:25956
HQ1618A	25.2942	livH_ABC-type_branched-chain_amino_acid_transport_system,_permease_I_753891:754892_reverse_MW:34757
HQ1310A	24.4321	dppA_ABC-type_dipeptide/oligopeptide/nickel_transport_system,_substrate_binding_protein_402140:403792_reverse_MW:60073
HQ2687A	24.3688	HQ2687A_polysaccharide_biosynthesis_transporter_1979745:1981328_forward_MW:57251
HQ1451A	23.4464	focA_formate/nitrate_transporter_555911:557719_forward_MW:65630
HQ3093A	22.468	HQ3093A_ABC-type_transport_system,_ATP-binding_protein_2408306:2409256_reverse_MW:34906
HQ3102A	21.7209	kefC_potassium_transport_protein_kefC_2419958:2421823_forward_MW:65014
HQ3300A	21.6314	livG_ABC-type_branched-chain_amino_acid_transport_systems,_AT-binding_protein_I_2656114:2656890_reverse_MW:28351
HQ2440A	21.4953	HQ2440A_transporter_of_the_drug/metabolite_transporter_(DMT)_superfamily_1681753:1682649_forward_MW:31490
HQ1765A	21.0687	opuD_glycine_betaine_transport_protein_942941:944713_forward_MW:62775
HQ1685A	20.6709	trkA_potassium_transporter_peripheral_membrane_component_826465:827802_forward_MW:47764
HQ1954A	20.5095	mntH_manganese_transporter_NRAMP_1157924:1159270_reverse_MW:45512
HQ1431A	20.1612	potA_spermidine/putrescine_ABC_transporter_ATPase_532392:533501_forward_MW:40782
HQ1481A	19.4422	dppA_ABC-type_dipeptide/oligopeptide/nickel_transport_systems,_substrate-binding_protein_595590:597446_reverse_MW:67692
HQ1617A	19.2226	livM_ABC-type_branched-chain_amino_acid_transport_system,_permease_II_752740:753894_reverse_MW:41545
HQ3092A	18.8062	HQ3092A_ABC-type_transport_system,_permease_2407530:2408303_reverse_MW:28240
HQ2806A	18.7323	livG_ABC-type_branched-chain_amino_acid_transport_systems,_ATP-binding_protein_II_2113754:2114785_reverse_MW:37004
HQ1686A	18.1606	trkH_Trk-type_potassium_transport_system,_permease_TrkH_827966:829570_forward_MW:57318
HQ2450A	17.8283	rbsB_ABC-type_transport_system,_substrate-binding_protein_1691094:1692227_forward_MW:38644
HQ1493A	17.6074	abcA_ABC-type_transport_system_ATP-binding_protein_612860:613888_forward_MW:36351
HQ3697A	17.5574	nosY_ABC-type_copper_transport_system,_permease_3083337:3084257_forward_MW:32778
HQ1138A	16.6799	HQ1138A_ABC-type_multidrug/lipid_transport_system,permease_and_ATP-binding_protein_197897:199849_reverse_MW:72290
HQ3303A	16.5343	livJ_ABC-type_branched-chain_amino_acid_transport_systems,_substrate-binding_protein_2658821:2660167_reverse_MW:46353
HQ2631A	16.3827	ssuC_sulfonate_ABC_transporter_permease_1909684:1910589_forward_MW:31933
HQ1470A	16.17	pstC_ABC-type_phosphate_transport_system,_permease_II_581401:582525_reverse_MW:39710
HQ1467A	16.0155	narK_nitrate/nitrite_transporter_577298:578530_reverse_MW:43517
HQ1494A	15.8074	abcP_ABC-type_transport_system_permease_613885:614646_forward_MW:27106
HQ1482A	15.7146	dppF_ABC-type_dipeptide/oligopeptide/nickel_transport_system,_ATPase_II_597591:598751_reverse_MW:43253
HQ1423A	15.6039	modA_ABC_transporter_substrate-binding_protein_525089:526177_reverse_MW:39227
HQ1236A	15.4367	arsA_transport_ATPase_(_substrate_arsenite)_323862:325127_reverse_MW:45110
HQ3307A	15.3938	phoU_ABC_transport_system_regulatory_protein_2662918:2663595_reverse_MW:25110
HQ1432A	15.3631	potB_spermidine/putrescine_ABC_transporter_permease_533498:534439_forward_MW:34888
HQ1615A	15.3153	livF_ABC-type_branched-chain_amino_acid_transport_systems,_ATP-binding_protein_II_751095:751907_reverse_MW:29287
HQ2632A	15.2201	ssuB_ABC-type_nitrate/sulfonate/bicarbonate_transport_system_ATPase_component;_sulfonate_ABC_transporter_ATP_binding_protein_1910673:1911395_forward_MW:26480
HQ1477A	15.0305	dppF_ABC-type_dipeptide/oligopeptide/nickel_transport_system,_ATPase_II_590102:591535_reverse_MW:52852
HQ2475A	14.9295	dppC_ABC-type_dipeptide/oligopeptide/nickel_transport_systems,_permease_1720301:1721239_reverse_MW:33344
HQ2962A	14.7766	livH_ABC-type_branched-chain_amino_acid_transport_system,_permease_I_2262733:2263839_forward_MW:38137
HQ2805A	14.7438	livF_ABC-type_branched-chain_amino_acid_transport_systems,_ATP-binding_protein_I_2113045:2113752_reverse_MW:25819
HQ1306A	14.7152	dppF_ABC-type_dipeptide/oligopeptide/nickel_transport_system,_ATPase_II_397452:398723_reverse_MW:46559
HQ1144A	13.8081	nosY_ABC-type_copper_transport_system_involved_in_multi-copper_enzyme_maturation,_permease_204005:204820_reverse_MW:29301
HQ1616A	13.5394	livG_ABC-type_branched-chain_amino_acid_transport_systems,_ATP-binding_protein_I_751904:752743_reverse_MW:30115
HQ2430A	12.49	arsA_transport_ATPase_(_substrate_arsenite)_1672322:1673260_reverse_MW:34110
HQ3383A	12.3278	potD_ABC-type_spermidine/putrescine_transport_system,substrate-binding_protein_2742989:2744050_reverse_MW:39077
HQ1295A	12.1405	HQ1295A_ABC-type_transport_system,_ATP-binding_protein_387564:388769_forward_MW:43326
HQ1422A	12.1015	modB_ABC_transporter_permease_524119:524934_reverse_MW:28736
HQ2533A	12.0206	lysE_LysE_family_transporter_1783667:1784299_reverse_MW:22526
HQ1737A	11.9822	phoU_phosphate_transport_operon_regulator_899754:900449_reverse_MW:25894
HQ2185A	11.7671	dctQ_TRAP-type_C4-dicarboxylate_transport_system,small_permease_component_1412058:1412534_reverse_MW:17262
HQ3382A	11.7152	potA_ABC-type_spermidine/putrescine_transport_system,ATP-binding_protein_2741664:2742986_reverse_MW:46993
HQ1585A	11.6949	fhuD_ABC-type_Fe3+-hydroxamate_transport_system,substrate-binding_protein_719305:720222_reverse_MW:32291
HQ2963A	11.6661	livM_ABC-type_branched-chain_amino_acid_transport_system,_permease_II_2263836:2265269_forward_MW:50477
HQ1468A	11.6098	pstB_phosphate_ABC_transporter_ATP-binding_protein_578878:579801_reverse_MW:34129
HQ2300A	11.5823	argK_transport_ATPase,_component_for_LAO/AO_transport_systems_1546860:1548134_reverse_MW:45041
HQ3182A	11.1603	livJ_ABC-type_branched-chain_amino_acid_transport_systems,_substrate-binding_protein_2511327:2512646_forward_MW:46581
HQ1479A	10.771	dppC_ABC-type_dipeptide/oligopeptide/nickel_transport_system,_permease_components_II_592667:594229_reverse_MW:55555
HQ1444A	10.5676	HQ1444A_TRAP-type_transport_system,_permease_547843:550551_forward_MW:96477
HQ1469A	10.3227	pstA_ABC-type_phosphate_transport_system,_permease_I_579794:581401_reverse_MW:55271
HQ2306A	10.0904	cbiM_ABC-type_cobalt_transport_system,_permease_I_1552346:1553026_reverse_MW:22986
HQ2342A	10.0309	HQ2342A_major_facilitator_superfamily_transporter_1587375:1588559_forward_MW:40699
HQ3227A	9.96956	HQ3227A_transporter_2560770:2562182_reverse_MW:48519
HQ1433A	9.65426	potC_spermidine/putrescine_ABC_transporter_permease_534436:535287_forward_MW:30862
HQ3701A	9.64507	HQ3701A_major_facilitator_superfamily_transporter_3089451:3090671_forward_MW:41215
HQ2755A	9.44079	livH_ABC-type_branched-chain_amino_acid_transport_system,_permease_I_2061803:2062687_forward_MW:30877
HQ2521A	9.23484	HQ2521A_major_facilitator_superfamily_transporter_quinolone_resistance_protein_1763175:1764491_forward_MW:45248
HQ2186A	9.04896	dctP_TRAP-type_C4-dicarboxylate_transport_system,periplasmic_component_DctP_(YiaO)_1412554:1413678_reverse_MW:40581
HQ3080A	9.02149	azlC_branched-chain_amino_acids_ABC_transporter_permease,azaleucine_resistance_protein_2394595:2395329_reverse_MW:25622
HQ2964A	8.64467	livG_ABC-type_branched-chain_amino_acid_transport_systems,_ATP-binding_protein_I_2265262:2266122_forward_MW:31504
HQ3299A	8.61857	livF_ABC-type_branched-chain_amino_acid_transport_systems,_ATP-binding_protein_II_2655401:2656117_reverse_MW:26169
HQ2451A	8.61849	rbsA_ABC-type_ribose_transport_system,_ATP-binding_protein_1692289:1693887_forward_MW:57747
HQ2731A	8.57487	glnP_ABC-type_glutamine/glutamate/polar_amino_acids_transport_system,_permease_2029861:2030715_reverse_MW:30509
HQ1443A	8.46343	HQ1443A_TRAP-type_transport_system_protein_547352:547846_forward_MW:18417
HQ2285A	8.32663	HQ2285A_major_facilitator_superfamily_transporter_1526428:1527822_reverse_MW:50183
HQ1175A	8.28486	HQ1175A_transporter_of_the_drug/metabolite_transporter_(DMT)_superfamily_237971:238870_reverse_MW:31689
HQ2756A	8.08797	livM_ABC-type_branched-chain_amino_acid_transport_systems,_permease_II_2062687:2063754_forward_MW:37721
HQ2593A	7.90592	phoU_phosphate_uptake_regulator_/_ABC_transport_system_regulatory_protein_1866704:1867720_reverse_MW:37619
HQ1382A	7.7763	phnC_ABC-type_phosphate/phosphonate/phosphite_transport_system,_ATP-binding_protein_479379:480293_reverse_MW:32257
HQ3206A	7.70986	HQ3206A_cation_transporter_(_substrates_zinc/cadmium)_2538188:2539129_reverse_MW:33423
HQ1956A	7.38906	trkA_Trk-type_potassium_transport_system,_NAD-binding_subunit_1162124:1162777_forward_MW:23255
HQ3186A	7.35625	livF_ABC-type_branched-chain_amino_acid_transport_systems,_ATP_binding_protein_II_2515389:2516150_forward_MW:27487
HQ1381A	7.34838	phnE_ABC-type_phosphate/phosphonate/phosphite_transport_system,_permease_478381:479382_reverse_MW:36176
HQ2965A	7.14084	livF_ABC-type_branched-chain_amino_acid_transport_systems,_ATP-binding_protein_II_2266119:2266958_forward_MW:30258
HQ1345A	7.1007	trkA_potassium_transport_system,_NAD-binding_protein_439507:440166_reverse_MW:23250
HQ2476A	6.95619	dppB_ABC-type_dipeptide/oligopeptide/nickel_transport_systems,_permease_1721392:1722435_reverse_MW:37631
HQ2758A	6.63294	livF_ABC-type_branched-chain_amino_acid_transport_systems,_ATP-binding_protein_II_2064588:2065328_forward_MW:27148
HQ1626A	6.54382	btuD_corrinoid_ABC_transporter_ATPase_763505:764869_reverse_MW:48063
HQ3618A	6.49895	urtB_ABC-type_urea_transport_system,_permease_I_2993221:2994147_reverse_MW:32092
HQ1786A	6.49526	HQ1786A_ABC-type_transport_system_ATP-binding_protein_966608:968545_forward_MW:70608
HQ1145A	6.45954	nosF_ABC-type_copper_transport_system_involved_in_multi-copper_enzyme_maturation,_ATP-binding_protein_204817:205902_reverse_MW:38744
HQ3380A	6.26636	potC_ABC-type_spermidine/putrescine_transport_system,permease_II_2739788:2740609_reverse_MW:29220
HQ3381A	6.26529	potB_ABC-type_spermidine/putrescine_transport_system,permease_I_2740726:2741661_reverse_MW:34239
HQ1307A	6.18982	dppD_ABC-type_dipeptide/oligopeptide/nickel_transport_system,_ATPase_I_398720:400105_reverse_MW:49268
HQ1421A	6.04935	cysA_ABC_transporter_ATP-binding_protein_523070:524122_reverse_MW:37821
HQ1152A	5.93201	HQ1152A_iron(III_ABC_transporter_periplasmic_substrate-binding_protein_ABC_transporter_periplasmic_substrate-binding_protein_210511:211257_reverse_MW:26660
HQ1480A	5.90852	dppB_ABC-type_dipeptide/oligopeptide/nickel_transport_system,_permease_I_594372:595463_reverse_MW:39730
HQ3184A	5.79864	livM_ABC-type_branched-chain_amino_acid_transport_system,_permease_II_2513535:2514599_forward_MW:37546
HQ2252A	5.73668	cadA_cadmium-transporting_ATPase_1488975:1491560_reverse_MW:92765
HQ2245A	5.67644	cysT_ABC-type_sulfate/molybdate_transport_system,permease_1482747:1483763_reverse_MW:36141
HQ3666A	5.60396	cbiQ_cobalt_ABC_transporter_permease_3048818:3049531_forward_MW:25960
HQ3301A	5.5912	livH_ABC-type_branched-chain_amino_acid_transport_system,_permease_I_2656887:2657747_reverse_MW:30091
HQ3634A	5.52178	HQ3634A_cationic_amino_acids_transporter/stress_response_protein_3008148:3010325_reverse_MW:76952
HQ1814A	5.48379	salX_peptide_ABC_transporter_ATP-binding_protein_996872:997534_forward_MW:24486
HQ1992A	5.47214	ugpB_ABC-type_sugar/sn-glycerol-3-phosphate_transport_system,_periplasmic_protein_1206028:1207401_reverse_MW:50835
HQ1485A	5.44295	dppB_ABC-type_dipeptide/oligopeptide/nickel_transport_system,_permease_I_600751:601710_reverse_MW:34344
HQ2233A	5.21819	cat_cationic_amino_acid_transport_protein_1466625:1468085_forward_MW:49678
HQ2390A	5.09482	HQ2390A_transport_protein_(_polysaccharide_biosynthesis_transport_protein)_1632082:1633575_forward_MW:52083
HQ1486A	5.08996	dppA_ABC-type_dipeptide/oligopeptide/nickel_transport_system,_substrate_binding_protein_601711:603438_reverse_MW:62581
HQ2603A	5.01149	phnK_phosphonate_ABC_transporter_ATP-binding_protein_1876464:1877300_forward_MW:30610
HQ1837A	4.93458	cbiQ_CbiQ_protein_(_ABC-type_cobalt_transport_system_permease_1)_1022847:1023578_forward_MW:26611
HQ2439A	4.90776	HQ2439A_major_facilitator_superfamily_transporter_1680193:1681452_forward_MW:42960
HQ2218A	4.85569	gufA_divalent_heavy-metal_cations_transporter_1449026:1449646_reverse_MW:20999
HQ1313A	4.69495	cat2_cationic_amino_acid_transport_protein_405778:407232_forward_MW:50707
HQ2596A	4.68212	phnE_ABC-type_phosphate/phosphonate_transport_system,permease_1869890:1870897_reverse_MW:36789
HQ2738A	4.59034	rhaT_DMT_superfamily_drug/metabolite_transporter_2038881:2039816_forward_MW:32957
HQ3444A	4.4969	amtB_ammonium_transporter_2813317:2814729_forward_MW:48229
HQ2598A	4.41194	phnD_ABC-type_phosphate/phosphonate_transport_system,substrate-binding_protein_1871784:1872815_reverse_MW:37174
HQ2184A	4.30307	dctM_TRAP-type_C4-dicarboxylate_transport_system,large_permease_component_DctM_(YiaN)_1410746:1412044_reverse_MW:46015
HQ1989A	4.20949	ugpC_ABC-type_sugar/sn-glycerol-3-phosphate_transport_system,_ATP-binding_protein_1202700:1203887_reverse_MW:43636
HQ3624A	4.16244	cbiO_ABC-type_cobalt_transport_system,_ATP_binding_protein_2998621:2999421_forward_MW:28962
HQ3665A	4.13543	cbiO_cobalt_ABC_transporter_ATP-binding_protein_3048044:3048760_forward_MW:25068
HQ2597A	3.97104	phnC_ABC-type_phosphate/phosphonate_transport_system,ATPase_1870894:1871739_reverse_MW:30113
HQ3302A	3.94381	livM_ABC-type_branched-chain_amino_acid_transport_system,_permease_II_2657749:2658708_reverse_MW:34024
HQ1952A	3.93409	kch_Kef-type_K+_transporter_NAD-binding_component_1155669:1157312_forward_MW:60215
HQ1627A	3.91117	btuC_corrinoid_ABC_transporter_permease_764866:765903_reverse_MW:35613
HQ3416A	3.89191	HQ3416A_divalent_cation_transporter_subunit_II,_MgtE_family_protein_2783782:2784339_reverse_MW:19654
HQ2019A	3.85693	salY_peptide_ABC_transporter_permease_1232725:1233828_forward_MW:37881
HQ3533A	3.84571	HQ3533A_ABC-type_multidrug/lipid_transport_system,permease_and_ATP-binding_protein_2913009:2914811_forward_MW:65830
HQ2305A	3.8028	HQ2305A_cobalamin_transport_operon_protein_1552026:1552346_reverse_MW:11131
HQ2197A	3.79418	livH_ABC-type_branched-chain_amino_acid_transport_system,_permease_I_1421983:1423101_reverse_MW:39302
HQ2303A	3.79122	cbiO_ABC-type_cobalt_transport_system,_ATP-binding_protein_1550372:1551208_reverse_MW:29883
HQ1309A	3.73416	dppB_ABC-type_dipeptide/oligopeptide/nickel_transport_system,_permease_I_401132:402139_reverse_MW:36145
HQ2244A	3.73253	cysA_ABC-type_sulfate/molybdate_transport_systems,ATP-binding_protein_1481727:1482746_reverse_MW:37039
HQ1419A	3.67746	kef_Kef-type_K+_transporter_NAD-binding_component_519309:520460_forward_MW:41123
HQ3417A	3.67657	HQ3417A_divalent_cation_transporter_subunit_I,_MgtE_family_protein_2784340:2784945_reverse_MW:20420
HQ2757A	3.66707	livG_ABC-type_branched-chain_amino_acid_transport_systems,_ATP-binding_protein_I_2063813:2064595_forward_MW:28370
HQ1841A	3.58133	HQ1841A_major_facilitator_superfamily_transporter_1025940:1027130_forward_MW:41716
HQ1314A	3.53539	trkA_Trk-type_potassium_transport_system,_NAD-binding_subunit_407292:407957_forward_MW:23776
HQ3619A	3.53181	urtA_ABC-type_urea_transport_systems,substrate-binding_protein_2994180:2995472_reverse_MW:47433
HQ1815A	3.5305	salY_peptide_ABC_transporter_permease_997531:998691_forward_MW:40555
HQ2018A	3.45752	salX_peptide_ABC_transporter_ATP-binding_protein_1231971:1232696_forward_MW:25610
HQ2344A	3.39425	nqrF_FAD/NAD_binding_oxidoreductase;_Na+-transporting_NADH:ubiquinone_oxidoreductase,_subunit_NqrF_1589489:1590178_forward_MW:25032
HQ3183A	3.39013	livH_ABC-type_branched-chain_amino_acid_transport_system,_permease_I_2512651:2513535_forward_MW:30896
HQ3623A	3.37721	cbiQ_ABC-type_cobalt_transport_system,_permease_2997821:2998633_forward_MW:29266
HQ1977A	3.35656	tauC_ABC-type_nitrate/sulfonate/bicarbonate_transport_system,_permease_1186589:1187260_forward_MW:23858
HQ1484A	3.34656	dppC_ABC-type_dipeptide/oligopeptide/nickel_transport_system,_permease_II_599842:600750_reverse_MW:32777
HQ2304A	3.32685	cbiQ_ABC-type_cobalt_transport_system,_permease_II_1551205:1552020_reverse_MW:29556
HQ3617A	3.3195	urtC_ABC-type_urea_transport_system,_permease_II_2992034:2993224_reverse_MW:42645
HQ1296A	3.31772	HQ1296A_ABC-type_transport_system,_permease_388766:389602_forward_MW:30135
HQ2375A	3.09688	ccdA_cytochrome_C_biogenesis_protein/thiol-disulfide_transporter_1616393:1617091_forward_MW:23856
HQ2730A	3.01679	glnQ_ABC-type_glutamine/glutamate/polar_amino_acids_transport_system,_ATP-binding_protein_2029134:2029868_reverse_MW:26828
HQ2452A	2.91472	rbsC1_ABC-type_ribose_transport_system,_permease_1694022:1695113_forward_MW:37577
HQ1976A	2.91398	tauB_ABC-type_nitrate/sulfonate/bicarbonate_transport_system,_ATP-binding_protein_1185765:1186514_forward_MW:28196
HQ2453A	2.90008	rbsC2_ABC-type_ribose_transport_system,_permease_1695106:1696227_forward_MW:38901
HQ1838A	2.89775	cbiO_CbiO_protein_(_ABC-type_cobalt_transport_system_ATP-binding_protein)_1023575:1024303_forward_MW:26097
HQ1974A	2.84731	tauA_ABC-type_nitrate/sulfonate/bicarbonate_transport_system,_substrate_binding_protein_1183918:1184937_forward_MW:37492
HQ3621A	2.70515	cbiM1_ABC-type_cobalt_transport_system,_permease_2996866:2997522_forward_MW:22312
HQ2594A	2.57	HQ2594A_phosphate_transport_system_regulator_related_protein_1868023:1869060_forward_MW:38016
HQ1991A	2.43129	ugpA_ABC-type_sugar/sn-glycerol-3-phosphate_transport_system,_periplasmic_protein_1204937:1205902_reverse_MW:36362
HQ2238A	2.39444	gufA_divalent_heavy-metal_cations_transporter_1474617:1475579_reverse_MW:33232
HQ1969A	2.38046	HQ1969A_ABC-type_multidrug_transport_system,_ATP-binding_and_permease_1175121:1177025_forward_MW:71245
HQ1308A	2.2106	dppC_ABC-type_dipeptide/oligopeptide/nickel_transport_system,_permease_II_400110:401132_reverse_MW:36385
HQ2189A	2.13679	sdt_sodium-dependent_transporter_1415269:1416246_forward_MW:33704
HQ3615A	2.10637	urtE_ABC-type_urea_transport_systems,_ATP-binding_protein_II_2990569:2991267_reverse_MW:25288
HQ2194A	2.08053	livF_ABC-type_branched-chain_amino_acid_transport_systems,_ATP-binding_protein_II_1419694:1419879_reverse_MW:6532
HQ3616A	2.05103	urtD_ABC-type_urea_transport_system,_ATP-binding_protein_I_2991264:2992037_reverse_MW:28002
HQ3478A	1.97849	lolD_ABC_transporter_ATP-binding_protein_LolDE_2860218:2860964_reverse_MW:26798
HQ1261A	1.92279	HQ1261A_transporter_348291:349247_forward_MW:32745
HQ1986A	1.87845	HQ1986A_major_facilitator_superfamily_transporter_1198547:1199752_reverse_MW:42708
HQ1836A	1.79423	cbiN_CbiN_protein_(_ABC-type_cobalt_transport_system,_periplasmic_component)_1022567:1022863_forward_MW:10436
HQ2247A	1.77654	HQ2247A_sulfate/molybdate_ABC_transporter_periplasmic_substrate-binding_protein_1484779:1485948_reverse_MW:42098
HQ1975A	1.56218	tauC_ABC-type_nitrate/sulfonate/bicarbonate_transport_system,_permease_1184944:1185768_forward_MW:30017
HQ2604A	1.47378	phnL_phosphonate_ABC_transporter_ATP-binding_protein_1877304:1878248_forward_MW:34453
HQ2023A	1.45431	mntH_manganese_transporter_NRAMP_1238500:1239957_forward_MW:52200
HQ2196A	1.32252	livM_ABC-type_branched-chain_amino_acid_transport_system,_permease_II_1420670:1421986_reverse_MW:46583
HQ2246A	1.31965	cysU_ABC-type_sulfate/molybdate_transport_systems,permease_1483760:1484773_reverse_MW:36766
HQ2195A	1.21357	livG_ABC-type_branched-chain_amino_acid_transport_systems,_ATP-binding_protein_I_1419876:1420670_reverse_MW:28961
HQ2193A	1	livF_ABC-type_branched-chain_amino_acid_transport_systems,_ATP-binding_protein_II_1419175:1419579_reverse_MW:14950
HQ1888A	0.987261	kch_Kef-type_K+_transporter_NAD-binding_component_1079505:1080311_forward_MW:29915
HQ1950A	0.892349	HQ1950A_amino_acid_transporter_1152667:1154031_reverse_MW:46923
HQ2210A	0.803	narK_nitrate/nitrite_transporter_1435237:1436553_reverse_MW:46578
HQ3622A	0.780429	cbiM2_ABC-type_cobalt_transport_system,_permease_2997519:2997824_forward_MW:10389
HQ3476A	0.753795	lolE_ABC_transporter_permease_2857731:2858951_reverse_MW:42225
HQ1990A	0.674699	ugpE_ABC-type_sugar/sn-glycerol-3-phosphate_transport_system,_periplasmic_protein_1204041:1204940_reverse_MW:33968
HQ2231A	0.638426	HQ2231A_major_facilitator_superfamily_transporter_1463309:1464541_forward_MW:41978
HQ3477A	0.597916	lolC_ABC_transporter_permease_2858948:2860225_reverse_MW:44831
HQ3689A	0.563411	HQ3689A_transporter_3077775:3077969_reverse_MW:6573
HQ2127A	0.489428	chrA_chromate_transport_protein_1356235:1357593_forward_MW:48270

## Sheet: 6. glycerol and DHA metabolism
	Glycerol and Dihydroxyacetone metabolism
	Gene designation	Gene name	Genomic position	Expression (TPM)
	HQ1527A	mgsA	645541-645984	107
	HQ1732A	HQ1732A	892218-893312	56
	HQ1733A	glpK	893316-894848	105
	HQ1734A	glpA1	895287-897026	49
	HQ1735A	glpB	897010-898317	25
	HQ1736A	glpC	898322-899701	15
	HQ2672A	dhaK	1961159-1962166	18
	HQ2673A	Dhal	1962159-1962902	6
	HQ2674A	dhaM	1962902-1963357	2
	HQ2675A	glpA2	1963756-1965009	54

## Sheet: 7. low and un-expressed genes
	Predicted protein coding genes that are not expressed or expresses at lower than 1/5 X average										Major distribution of low and not expressed genes, note clustering indicates non coding regions
	gene	min	max	avg TPM				min	av_TPM
	HQ1005B	7454	7630	0		HQ3728A	HQ_3728A	3121197	11.0298
	HQ1030A	36859	37041	0		HQ1874A	menB	1064560	11.0295
	HQ1046B	54236	54415	0.0493353		HQ3128A	purC	2451791	11.0286
	HQ1076B	97890	98072	0		HQ1119A	copA	171256	11.0182
	HQ1078C	98890	99078	0.295888		HQ2745A	HQ_2745A	2045619	11.0017
	HQ1078D	99979	100116	0.0691343		HQ3297A	HQ_3297A	2650476	10.9684
	HQ1079A	100119	100550	0.338071		HQ1126A	trkA1	183334	10.9643
	HQ1083B	133879	134058	0.409353		HQ3363A	adk2	2724511	10.9513
	HQ1083C	134125	134289	0		HQ1259A	phzF	346446	10.9374
	HQ1085B	138474	138569	0		HQ2708A	ptsH	2003517	10.933
	HQ1109A	162855	163013	0		HQ1180A	gtl5	241580	10.8902
	HQ1111A	165437	165637	0		HQ2606A	HQ_2606A	1879501	10.8819
	HQ1111B	165884	165988	0		HQ3083A	HQ_3083A	2397253	10.8696
	HQ1122D	179341	179502	0.27816		HQ1244A	dtdA	331955	10.8617
	HQ1126B	184024	184212	0.285409		HQ2667A	HQ_2667A	1953537	10.8561
	HQ1132B	194257	194367	0		HQ1916A	HQ_1916A	1113104	10.8511
	HQ1176A	239126	239284	0.0558513		HQ3370A	HQ_3370A	2731860	10.848
	HQ1198C	274649	274771	0		HQ2536A	HQ_2536A	1787751	10.8451
	HQ1198B	274889	275056	0		HQ3537A	HQ_3537A	2917959	10.8421
	HQ1232A	320415	320561	0.0649016		HQ3524A	HQ_3524A	2901959	10.8103
	secE	329760	329933	0.525542		HQ2620A	guaD2	1895661	10.8098
	nop10	343813	343995	0.402642		HQ1016A	fer6	19917	10.8062
	HQ1274C	367265	367333	0		HQ1229A	HQ_1229A	318566	10.8034
	HQ1277B	371631	371774	0.127923		HQ3664A	bioY	3047438	10.7849
	rpoP	377755	377889	0.268012		HQ1957A	HQ_1957A	1162851	10.7762
	secG	393964	394128	0.107641		HQ2389A	acd	1630545	10.7745
	HQ1320B	413263	413442	0.106006		HQ1479A	dppC2	592667	10.771
	rpl40e	417121	417270	0.313617		HQ1226A	HQ_1226A	315361	10.7631
	HQ1325C	418121	418240	0		HQ3207A	hit1	2539662	10.7253
	HQ1327A	420180	420347	0		HQ3119A	HQ_3119A	2439233	10.7046
	HQ1327B	421212	421271	0		HQ1729A	HQ_1729A	887833	10.6913
	HQ1354A	449441	449569	0		HQ1936A	pyrC2	1135856	10.6858
	HQ1365A	461411	461596	0.0477438		HQ1171A	HQ_1171A	232768	10.668
	HQ1391B	489209	489388	0.102338		HQ1346A	HQ_1346A	440296	10.6631
	HQ1396B	495024	495140	0		HQ1512A	dapE	630964	10.6617
	HQ1396C	495261	495398	0		HQ1820A	HQ_1820A	1006987	10.6547
	HQ1398B	498702	498881	0.0530029		HQ3068A	HQ_3068A	2377585	10.6447
	HQ1400A	499936	500097	0.607062		HQ1739A	boa	902058	10.6408
	HQ1419B	520602	520947	0.70824		HQ1466A	ridA2	575978	10.608
	HQ1427C	530508	530639	0		HQ1761A	dmg2	936786	10.6005
	HQ1434B	537205	537402	0		HQ2518A	HQ_2518A	1760453	10.5816
	HQ1446A	552993	553148	0.175008		HQ1822A	HQ_1822A	1010033	10.5787
	HQ1459B	565469	565543	0		HQ2448A	HQ_2448A	1689858	10.5735
	HQ1466B	577053	577232	0		HQ1444A	HQ_1444A	547843	10.5676
	HQ1472B	585370	585507	0		HQ1258A	HQ_1258A	345472	10.5482
	HQ1472C	585813	586034	0.574891		HQ2854A	HQ_2854A	2154525	10.5239
	HQ1529B	647540	647815	0.494588		HQ2328A	HQ_2328A	1575312	10.5239
	HQ1531C	651709	652072	0.47079		HQ1475A	HQ_1475A	588832	10.5192
	HQ1531G	652080	652223	0		HQ1802A	pelA	985114	10.5175
	HQ1566B	693435	693692	0.320015		HQ2506A	HQ_2506A	1750546	10.5147
	HQ1566C	694135	694314	0.261347		HQ1041A	HQ_1041A	45461	10.5097
	HQ1567B	695516	695713	0.362136		HQ2216A	HQ_2216A	1445981	10.475
	HQ1611B	748812	748895	0		HQ1035A	arsA1	39750	10.4726
	HQ1694A	838574	838741	0.869326		HQ2583A	HQ_2583A	1852862	10.4643
	HQ1704A	851152	851340	0.480339		HQ3288A	HQ_3288A	2638145	10.4532
	HQ1710B	864492	864611	0		HQ2884A	rps28e	2191191	10.4368
	HQ1744A	914684	914932	0.558823		HQ2905A	birA	2209325	10.4175
	HQ1764A	942303	942473	0.111585		HQ2624A	HQ_2624A	1903162	10.3859
	HQ1790A	970802	970972	0.207728		HQ1668A	HQ_1668A	809355	10.3847
	HQ1817A	1001621	1001980	0.686199		HQ2853A	HQ_2853A	2153558	10.3833
	HQ1876C	1067877	1067990	0		HQ3174A	HQ_3174A	2502569	10.3592
	kch3	1079505	1080311	0.987261		HQ3344A	moeA2	2700569	10.3556
	HQ1892B	1087288	1087862	0.8295		HQ2753A	cdc48c	2058037	10.337
	HQ1892C	1088294	1088407	0.478969		HQ1469A	pstA	579794	10.3227
	HQ1893A	1088988	1089332	0.553938		HQ1888B	HQ_1888B	1081004	10.3202
	HQ1894A	1089353	1090534	0.880497		HQ1360A	gap1	455564	10.3051
	HQ1895A	1090563	1090889	0.684071		HQ1411A	cbiB	511021	10.297
	HQ1898C	1092496	1092672	0		HQ1005A	lysC	6224	10.2837
	HQ1898B	1092866	1092925	0		HQ1373B	HQ_1373B	472690	10.2686
	HQ1899C	1092929	1093039	0		HQ3134A	HQ_3134A	2455766	10.2633
	HQ1899D	1093446	1093700	0.0696498		HQ1875A	menA1	1065619	10.2609
	HQ1901A	1094382	1094597	0.0822255		HQ2984A	sqdB	2282820	10.2347
	HQ1902A	1094625	1095133	0.761294		HQ1621A	HQ_1621A	758360	10.2246
	HQ1904B	1096865	1096960	0		HQ2336A	fer9	1581955	10.2227
	HQ1917A	1113603	1113842	0.153507		HQ1019A	blh	22669	10.2205
	HQ1920A	1116726	1117247	0.789577		HQ3343A	HQ_3343A	2699727	10.1971
	HQ1923B	1121243	1121479	0.46078		HQ3233A	HQ_3233A	2566147	10.1789
	HQ1924A	1121742	1123025	0.494697		HQ2948A	moaA	2247532	10.1591
	HQ1924B	1123432	1123524	0		HQ3443A	hemB	2812044	10.1566
	qor1	1139666	1140706	0.704644		HQ1562A	HQ_1562A	687148	10.147
	cat5	1152667	1154031	0.892349		HQ1031A	HQ_1031A	37194	10.1403
	HQ1953A	1157551	1157760	0.708035		HQ2494A	HQ_2494A	1738612	10.1388
	HQ1958B	1165093	1165194	0		HQ2643B	HQ_2643B	1923753	10.1189
	HQ1967A	1173671	1173865	0.0489258		HQ2306A	HQ_2306A	1552346	10.0904
	HQ1973B	1183206	1183301	0		HQ1297A	HQ_1297A	389711	10.0701
	HQ1981B	1194899	1195276	0.364621		HQ3726A	HQ_3726A	3119967	10.0672
	HQ1983A	1195281	1196182	0.252717		HQ2029A	cad1	1248221	10.0561
	HQ1990A	1204041	1204940	0.674699		HQ1221A	HQ_1221A	310541	10.056
	HQ1993B	1208883	1209669	0.082342		HQ2872A	HQ_2872A	2180530	10.0502
	HQ2001B	1217569	1217726	0		HQ3673A	pmm3	3058162	10.0368
	HQ2003A	1219079	1219297	0.252341		HQ2342A	HQ_2342A	1587375	10.0309
	nolA1	1219396	1220328	0.787626		HQ2000A	HQ_2000A	1216019	10.0139
	HQ2009B	1224634	1224792	0.0558513		HQ2629A	aspC4	1907177	10.0095
	HQ2011B	1226652	1226786	0		HQ2290A	HQ_2290A	1534288	9.98901
	HQ2012A	1227235	1227378	0		HQ3227A	uraA3	2560770	9.96956
	HQ2016A	1229891	1230055	0.0538203		HQ1728A	gth13	886143	9.94698
	HQ2020B	1235781	1235810	0		HQ2403A	rpe	1645871	9.89838
	HQ2030A	1248719	1249546	0.834678		HQ2760A	HQ_2760A	2065735	9.87889
	xseB	1252820	1253032	0.871029		HQ1021A	pibD	26523	9.87718
	HQ2042A	1263960	1264124	0.273103		HQ2647A	udp2	1926380	9.84112
	HQ2049B	1270855	1270887	0		HQ3201A	udp3	2531746	9.83526
	HQ2059A	1282509	1283123	0.554661		HQ1568A	HQ_1568A	696594	9.83259
	HQ2060A	1283490	1283768	0.190975		HQ2751A	HQ_2751A	2053234	9.82398
	HQ2063A	1284055	1285135	0.907702		HQ1341A	kae1	435032	9.80197
	HQ2064A	1285457	1286098	0.654797		HQ1842A	folA2	1028119	9.7668
	HQ2065A	1286435	1286713	0.45744		HQ1843A	msrA1	1029203	9.76367
	HQ2076A	1297064	1297231	0.0528593		HQ3657A	HQ_3657A	3034015	9.75753
	HQ2079B	1304409	1304597	0.537804		HQ1947A	HQ_1947A	1150487	9.7508
	HQ2084A	1309476	1310789	0.616833		HQ2159A	HQ_2159A	1391622	9.73953
	HQ2087A	1312816	1316328	0.81874		HQ3047A	coaE	2350858	9.73925
	HQ2088A	1316321	1318489	0.722634		HQ3285A	HQ_3285A	2636491	9.73046
	HQ2089A	1319217	1319744	0.226147		HQ1011A	bac	13585	9.72238
	HQ2090A	1319775	1320164	0.0716959		HQ1293A	HQ_1293A	385877	9.72209
	HQ2091A	1320228	1320815	0.315526		HQ2664A	HQ_2664A	1951055	9.70013
	HQ2092A	1321050	1321253	0		HQ1848A	HQ_1848A	1034884	9.67906
	HQ2093A	1321270	1321764	0.352865		HQ1263A	scpA	350967	9.67862
	HQ2094A	1322014	1322631	0.759551		HQ1185A	HQ_1185A	246563	9.66939
	HQ2095A	1322887	1323477	0.342859		HQ1826A	HQ_1826A	1015234	9.66232
	uraA2	1324537	1325913	0.405858		HQ1433A	potC1	534436	9.65426
	HQ2097A	1326351	1327076	0.306296		HQ3701A	HQ_3701A	3089451	9.64507
	HQ2098A	1327211	1327423	0		HQ1134A	HQ_1134A	195112	9.62548
	HQ2099A	1327908	1328592	0.683332		HQ1165A	HQ_1165A	225337	9.62481
	HQ2100A	1328781	1329188	0.36443		HQ2349A	HQ_2349A	1592811	9.61264
	HQ2102A	1330001	1330387	0.287301		HQ1224A	HQ_1224A	312859	9.60176
	HQ2103A	1330491	1330844	0.181195		HQ3193A	HQ_3193A	2521974	9.598
	HQ2107A	1335173	1336081	0.366223		HQ3200A	HQ_3200A	2530042	9.58946
	HQ2108A	1336297	1336737	0.597442		HQ2338A	HQ_2338A	1582732	9.5718
	HQ2109A	1337118	1337369	0.544311		HQ3143A	trkA7	2467575	9.55887
	HQ2110A	1337749	1338075	0.112666		HQ2810A	HQ_2810A	2119942	9.53445
	HQ2110C	1338665	1338796	0		HQ3335A	sirC	2695051	9.53197
	HQ2111A	1339542	1339979	0.249326		HQ1830A	HQ_1830A	1018301	9.52966
	HQ2112B	1342365	1342464	0		HQ2933A	HQ_2933A	2235450	9.52498
	HQ2113A	1342443	1343192	0.724115		HQ3154A	mer	2477789	9.50457
	HQ2114A	1343774	1344181	0.470022		HQ3032A	cbiX1	2335166	9.49046
	HQ2114B	1344204	1344700	0.20186		HQ1110A	pepF	163455	9.47755
	HQ2116A	1345329	1345673	0.288882		HQ3099A	HQ_3099A	2416791	9.46837
	HQ2116C	1345995	1346518	0.543003		HQ1473A	gptA1	586735	9.45713
	HQ2119A	1352169	1353222	0.0777075		HQ3261A	manC	2597255	9.45231
	HQ2120B	1353227	1353388	0		HQ2755A	livH2	2061803	9.44079
	HQ2122A	1353836	1354018	0		HQ2783A	HQ_2783A	2089098	9.42956
	HQ2123A	1354208	1354870	0.288248		HQ1063A	HQ_1063A	83767	9.36586
	HQ2124A	1354870	1354986	0		HQ1933A	HQ_1933A	1131335	9.36536
	HQ2126A	1355473	1355925	0.83726		HQ2372A	HQ_2372A	1613836	9.36139
	chrA	1356235	1357593	0.489428		HQ3087A	HQ_3087A	2402784	9.34638
	HQ2127B	1358130	1358294	0		HQ3126A	HQ_3126A	2448582	9.33672
	HQ2128A	1358300	1359100	0.0579055		HQ1072A	HQ_1072A	90663	9.30314
	HQ2129A	1359250	1359594	0.0553074		HQ3681A	mutS3	3065299	9.30265
	HQ2129C	1359636	1359836	0		HQ1930A	msrB1	1129421	9.27052
	HQ2130A	1359961	1360479	0.282672		HQ1854A	HQ_1854A	1042956	9.24135
	HQ2131A	1360480	1360770	0.960873		HQ2521A	HQ_2521A	1763175	9.23484
	HQ2132A	1361093	1361383	0.0610334		HQ1376A	HQ_1376A	474453	9.23314
	HQ2133A	1361383	1361718	0.513952		HQ2415A	HQ_2415A	1660201	9.20866
	HQ2134A	1361803	1362135	0.653903		HQ1103A	HQ_1103A	157506	9.18863
	HQ2136A	1362699	1363055	0.263543		HQ1635A	purK	775312	9.18113
	HQ2137A	1363065	1363394	0.221283		HQ3157A	mutL2	2479832	9.17417
	HQ2137D	1363946	1364086	0		HQ1278A	dcd1	370670	9.14952
	HQ2137C	1364228	1364377	0		HQ1961A	HQ_1961A	1167018	9.14891
	HQ2138A	1364523	1364900	0.070479		HQ1240A	HQ_1240A	328105	9.14747
	HQ2139A	1364969	1365181	0		HQ1594A	HQ_1594A	727824	9.13221
	HQ2139B	1365173	1365836	0.139706		HQ2334A	HQ_2334A	1579731	9.12251
	HQ2142A	1369688	1369897	0		HQ2221A	HQ_2221A	1451915	9.10617
	HQ2143A	1370117	1370533	0.287928		HQ1834A	cbiT	1021197	9.09366
	HQ2146A	1373753	1374018	0.136021		HQ2434A	HQ_2434A	1676308	9.07949
	HQ2146B	1374334	1374534	0.132543		HQ1795A	tdk	975402	9.07114
	HQ2147A	1374531	1374926	0.318953		HQ2445A	trxB3	1686902	9.06723
	HQ2147B	1375888	1376034	0		HQ2186A	dctP	1412554	9.04896
	uvrD2	1378884	1381781	0.492736		HQ2788A	HQ_2788A	2093520	9.04141
	HQ2151A	1384314	1385258	0.99065		HQ1506A	HQ_1506A	624724	9.0367
	HQ2152A	1385424	1385780	0.418341		HQ3080A	HQ_3080A	2394595	9.02149
	HQ2153A	1385993	1386415	0.303277		HQ3528A	HQ_3528A	2906609	9.01545
	HQ2155A	1388874	1389143	0.543359		HQ1235A	HQ_1235A	322826	9.01148
	HQ2155B	1389143	1389563	0.354745		HQ1700A	mre11	845090	8.99515
	HQ2156A	1389943	1390317	0.127207		HQ1251A	HQ_1251A	339376	8.99433
	HQ2157A	1390308	1390898	0.293313		HQ1447A	HQ_1447A	553341	8.9827
	HQ2160A	1392388	1392837	0.330417		HQ3085A	HQ_3085A	2400234	8.96845
	HQ2161A	1392968	1393189	0		HQ3588A	vapB1	2960625	8.937
	HQ2162A	1393239	1393517	0.198074		HQ1713A	HQ_1713A	866932	8.90475
	HQ2163B	1394410	1394805	0		HQ2573A	HQ_2573A	1840290	8.89012
	HQ2165A	1395026	1396723	0.280897		HQ2669A	HQ_2669A	1956410	8.88567
	HQ2166A	1396872	1397132	0.136097		HQ2883A	rpl24e	2190996	8.8635
	HQ2166B	1397191	1397553	0.0507462		HQ1317A	HQ_1317A	409406	8.85217
	HQ2168A	1398946	1399866	0.21571		HQ2117A	HQ_2117A	1347051	8.84947
	HQ2170A	1399939	1400289	0.0796622		HQ2623A	HQ_2623A	1902202	8.84607
	HQ2171A	1400267	1400557	0		HQ2496A	HQ_2496A	1740203	8.83793
	HQ2172A	1400751	1401173	0.542011		HQ3402A	HQ_3402A	2767683	8.83134
	HQ2173A	1401241	1401675	0.715344		HQ1609A	HQ_1609A	745300	8.80518
	HQ2175A	1402367	1402798	0.172092		HQ3255A	idsA2	2591723	8.8047
	HQ2176A	1403141	1403482	0.107724		HQ2075A	HQ_2075A	1295061	8.76326
	HQ2177A	1403523	1404884	0.390767		HQ1407A	cobD	507267	8.75962
	HQ2181B	1408236	1408352	0		HQ2966A	HQ_2966A	2267538	8.75536
	HQ2188A	1414415	1414738	0.81726		HQ3423A	rpl31e	2791097	8.74709
	HQ2189B	1416259	1416348	0		HQ2371A	HQ_2371A	1613028	8.74694
	HQ2198A	1423906	1424187	0.23214		HQ2017A	HQ_2017A	1230382	8.73899
	HQ2199A	1424616	1425420	0.672181		HQ1869A	HQ_1869A	1058159	8.7305
	HQ2201C	1427210	1427308	0		HQ1496A	HQ_1496A	615652	8.69956
	mazF1	1427580	1427933	0.748001		HQ3451A	sirA	2819962	8.68927
	HQ2203A	1427930	1428166	0.30533		HQ3719A	argF	3109686	8.68294
	HQ2203B	1428277	1428489	0		HQ2618A	HQ_2618A	1893569	8.67381
	HQ2206A	1429189	1429539	0.316768		HQ3530A	HQ_3530A	2908723	8.66237
	HQ2208B	1433332	1433558	0.0420288		HQ2964A	livG4	2265262	8.64467
	HQ2209A	1433722	1434170	0.265937		HQ2417A	HQ_2417A	1661692	8.6308
	HQ2209C	1434219	1434386	0		HQ2381A	HQ_2381A	1622028	8.62818
	nasB	1435237	1436553	0.803		HQ1753A	HQ_1753A	923797	8.62703
	HQ2214A	1443736	1444017	0.839826		HQ3299A	livF6	2655401	8.61857
	HQ2220A	1451383	1451724	0.247206		HQ2451A	HQ_2451A	1692289	8.61849
	HQ2224A	1456275	1457182	0.447048		HQ2659A	ligB2	1945051	8.61482
	HQ2230A	1462503	1462826	0.425391		HQ2990A	glmS	2288759	8.61381
	HQ2231A	1463309	1464541	0.638426		HQ3225A	HQ_3225A	2558651	8.61289
	HQ2231B	1464682	1464969	0.410018		HQ3139A	HQ_3139A	2462840	8.61122
	HQ2234A	1468178	1468897	0.907794		HQ2020A	HQ_2020A	1234053	8.60466
	HQ2236B	1472973	1473122	0		HQ1497A	HQ_1497A	617544	8.6031
	HQ2250A	1487597	1487773	0		HQ2219B	HQ_2219B	1450877	8.59545
	HQ2257A	1497163	1498506	0.940581		HQ3438A	HQ_3438A	2806905	8.58496
	HQ2262A	1502667	1503197	0.607713		HQ1898A	HQ_1898A	1091958	8.58487
	HQ2267A	1505513	1506173	0.764878		HQ1909B	HQ_1909B	1102424	8.58222
	HQ2268B	1507536	1507661	0		HQ2731A	glnP	2029861	8.57487
	HQ2271A	1510607	1512364	0.326875		HQ1353A	HQ_1353A pseudogenes interupted IS	448131	8.57314
	HQ2272A	1512755	1512997	0.221985		HQ3094A	aceA	2409648	8.57281
	HQ2273A	1513504	1514256	0.716846		HQ1740A	HQ_1740A	908131	8.56357
	HQ2275A	1515889	1516098	0.0908622		HQ2566A	gshA	1833619	8.55755
	HQ2278A	1519608	1519994	0.713988		HQ2015A	HQ_2015A	1229220	8.55378
	HQ2285D	1528137	1528831	0.327036		HQ3136A	HQ_3136A	2458582	8.53133
	HQ2285B	1529444	1529640	0		HQ1489A	aglD	607691	8.52084
	HQ2289B	1533299	1533563	0.072004		HQ2869A	HQ_2869A	2178030	8.515
	HQ2333A	1579266	1579412	0		HQ1363A	HQ_1363A	458045	8.4749
	HQ2337A	1582462	1582662	0.774066		HQ3625A	ureB	2999779	8.46763
	HQ2348A	1592383	1592529	0		HQ1522A	HQ_1522A	640511	8.46724
	HQ2354A	1598073	1598441	0.375303		HQ1443A	HQ_1443A	547352	8.46343
	HQ2386A	1627477	1627620	0		HQ3675A	HQ_3675A	3060082	8.45129
	HQ2400B	1642559	1642771	0.086483		HQ1524A	HQ_1524A	642614	8.44053
	HQ2401B	1643740	1643859	0		HQ3040A	HQ_3040A	2344279	8.43335
	HQ2418D	1664082	1664153	0		HQ1653A	HQ_1653A	793590	8.41081
	HQ2418C	1664151	1664294	0		HQ2637A	cna	1915305	8.40781
	HQ2437B	1679123	1679426	0.7001		HQ1028A	HQ_1028A	34897	8.39556
	HQ2444A	1685849	1685962	0		HQ3164A	HQ_3164A	2491365	8.37735
	HQ2444C	1686173	1686271	0		HQ1690A	HQ_1690A	833584	8.34099
	HQ2445B	1687539	1687616	0		HQ2462A	HQ_2462A	1707009	8.33774
	HQ2446A	1687749	1688226	0.308299		HQ1319A	act1	411986	8.33686
	HQ2453D	1697450	1697629	0.208344		HQ2840A	rpl23	2139399	8.33051
	HQ2459A	1703123	1703278	0.0569254		HQ2285A	HQ_2285A	1526428	8.32663
	HQ2462B	1707617	1707697	0		HQ2488A	cinA3	1733261	8.31921
	HQ2486A	1732347	1732460	0		HQ3452A	hemD	2820774	8.31703
	HQ2509D	1755105	1755290	0		HQ3189A	HQ_3189A	2518298	8.31078
	HQ2514A	1757733	1759431	0.704529		HQ3148A	HQ_3148A	2472700	8.3007
	HQ2540B	1798024	1798203	0		HQ1634A	HQ_1634A	773348	8.29034
	HQ2548A	1807505	1808011	0		HQ1175A	HQ_1175A	237971	8.28486
	HQ2550A	1809992	1813102	0		HQ2542A	HQ_2542A	1798795	8.2661
	lctP	1813451	1815229	0		HQ2464A	mptE	1710015	8.25327
	HQ2551B	1815401	1815592	0		HQ2473A	bolA	1719104	8.23683
	HQ2552A	1816101	1817162	0		HQ1427A	HQ_1427A	529272	8.23377
	HQ2553A	1817159	1817773	0		HQ1195A	HQ_1195A	262266	8.19425
	HQ2553B	1817924	1818057	0		HQ3644A	HQ_3644A	3020024	8.18668
	HQ2554A	1818383	1818565	0		HQ2363A	panD	1605155	8.17969
	HQ2555A	1818692	1819120	0		HQ3375A	HQ_3375A	2736485	8.16824
	HQ2555B	1820017	1820181	0		HQ3060A	HQ_3060A	2365450	8.16398
	HQ2556B	1822894	1823073	0.0530029		HQ1132A	HQ_1132A	192141	8.16384
	HQ2558A	1823706	1823882	0.36239		HQ1139A	HQ_1139A	199926	8.16292
	HQ2570B	1837938	1838048	0		HQ1080A	kch1	102218	8.15524
	arsD	1881336	1881671	0.465022		HQ3111A	HQ_3111A	2429977	8.14778
	HQ2610B	1883955	1884146	0.0496903		HQ1304A	HQ_1304A	395983	8.14392
	HQ2613A	1886492	1887082	0.030052		HQ2380A	HQ_2380A	1621281	8.10442
	HQ2615E	1890062	1890356	0.742611		HQ3403A	rnz2	2769993	8.1012
	HQ2615F	1890559	1891002	0.510428		HQ1159A	trpC	219148	8.08816
	HQ2617B	1893312	1893377	0		HQ2756A	livM2	2062687	8.08797
	HQ2626A	1904694	1904891	0.458505		HQ3106A	HQ_3106A	2425077	8.03406
	HQ2633A	1911476	1911646	0.107724		HQ1743A	ppk	911831	8.01559
	HQ2678B	1967254	1967406	0		HQ1749A	HQ_1749A	919733	8.00538
	HQ2684B	1976989	1977099	0		HQ3274A	HQ_3274A	2611501	8.00293
	HQ2734A	2033202	2033441	0.153507		HQ1768A	fhs	948994	7.99848
	HQ2738B	2040234	2040413	0.0530029		HQ1488A	ggt	605716	7.99745
	HQ2742A	2042702	2042890	0.541297		HQ1061A	pyrC1	81197	7.98406
	HQ2748A	2048682	2048840	0.33926		HQ2154A	HQ_2154A	1386834	7.96316
	HQ2749B	2050693	2050836	0		HQ3646A	trm1	3021713	7.96193
	HQ2759A	2065444	2065581	0.0691343		HQ1622A	dsbG1	759104	7.95272
	HQ2763D	2069066	2069257	0.245013		HQ1680A	mrpD3	818405	7.94089
	HQ2763B	2069258	2069383	0		HQ1161A	blp	220668	7.93624
	HQ2770A	2077049	2077186	0		HQ2416A	HQ_2416A	1660863	7.92762
	HQ2804A	2112830	2113009	0.349015		HQ2621A	mrpD4	1897634	7.92729
	HQ2812A	2121737	2122045	0.947423		HQ2778A	HQ_2778A	2084285	7.92352
	HQ2816A	2125317	2125553	0.265075		HQ2593A	phoU2	1866704	7.90592
	rps14	2133063	2133239	0.208146		HQ3161A	HQ_3161A	2487290	7.89601
	HQ2852B	2153287	2153466	0.102338		HQ1505A	HQ_1505A	623141	7.87519
	HQ2859B	2167105	2167248	0		HQ2815A	HQ_2815A	2124237	7.83357
	HQ2867B	2175995	2176138	0		HQ2118A	glpQ1	1351161	7.82368
	HQ2911A	2217345	2217587	0.224702		HQ3463A	HQ_3463A	2837588	7.82318
	HQ2915A	2219174	2219662	0.74801		HQ1487A	HQ_1487A	604201	7.81685
	HQ2924A	2225135	2225332	0.0448503		HQ3045A	HQ_3045A	2349200	7.81174
	HQ2951A	2251084	2251398	0.257916		HQ1827A	HQ_1827A	1015690	7.81091
	HQ2953C pseudo IS	2253751	2253886	0		HQ3213A	HQ_3213A	2545226	7.80602
	HQ2958A	2257657	2258064	0.428109		HQ1382A	phnC1	479379	7.7763
	HQ2960A	2260719	2260970	0.408592		HQ2400A	mmcA	1640831	7.77039
	HQ2968A	2269289	2269384	0		HQ1767A	folCP	946278	7.76159
	HQ2970A	2271215	2271343	0.13768		HQ2782A	HQ_2782A	2088361	7.7575
	HQ2976A	2276167	2276624	0.0610511		HQ2711A	HQ_2711A	2006918	7.75729
	HQ2976B	2276630	2276923	0.812283		HQ1082A	HQ_1082A	131281	7.75502
	HQ2979A	2278398	2278802	0.719588		HQ2460A	HQ_2460A	1704193	7.74212
	HQ2979C	2278829	2278861	0		HQ3206A	HQ_3206A	2538188	7.70986
	HQ2979D	2279206	2279313	0		HQ2347A	HQ_2347A	1591470	7.70324
	HQ2982A	2281451	2281705	0.612735		HQ2276A	HQ_2276A	1516225	7.6897
	HQ2988A	2287302	2287457	0.0569254		HQ3016A	rps17e	2320407	7.66858
	HQ2991B	2292085	2292198	0		HQ1332A	HQ_1332A	428399	7.66473
	HQ3019A	2323010	2323222	0.211558		HQ1731A	orc2	890964	7.65135
	HQ3025A	2329065	2329313	0.523159		HQ3114A	pdaD	2433415	7.63453
	HQ3061B	2367913	2368068	0		HQ1326A	HQ_1326A	418409	7.62932
	HQ3081B	2396118	2396351	0.119493		HQ1873A	menD	1062572	7.62717
	HQ3084B	2399580	2399722	0		HQ1009A	HQ_1009A	12683	7.62079
	HQ3089B	2405075	2405289	0		HQ1560A	gldA	684879	7.61744
	HQ3098C	2416502	2416695	0.049178		HQ2739A	HQ_2739A	2040524	7.60918
	HQ3116B	2436047	2436127	0		HQ2769B	HQ_2769B	2075854	7.59939
	HQ3120D	2441401	2441542	0		HQ1075A	gndA	95702	7.58212
	HQ3120B	2441541	2441915	0.440341		HQ2236A	metE1	1469920	7.57867
	HQ3120E	2442232	2442429	0.0897006		HQ1539A	HQ_1539A	662270	7.57283
	HQ3143B	2468588	2468737	0		HQ1004A	HQ_1004A	5330	7.55136
	HQ3188A	2518003	2518161	0		HQ3604A	HQ_3604A	2983830	7.54276
	HQ3196A	2525537	2525731	0.976659		HQ1750A	moxR1	920593	7.53586
	HQ3224A	2557622	2557942	0.229544		HQ2025A	gap3	1242068	7.51721
	HQ3232A	2566013	2566150	0		HQ3491A	HQ_3491A	2873103	7.51444
	HQ3238A	2572533	2572661	0.211638		HQ2326A	epf	1572203	7.5018
	HQ3238B	2572850	2573234	0.262298		HQ1603A	dph5	739870	7.50143
	HQ3240A	2575496	2575615	0		HQ2413A	HQ_2413A	1658549	7.50126
	HQ3270A	2606123	2606536	0.377409		HQ3306A	HQ_3306A	2661852	7.46876
	HQ3271A	2607018	2608253	0.855623		HQ3050A	HQ_3050A	2355340	7.46432
	HQ3281A	2630461	2631957	0.642716		HQ2680A	aglM	1968893	7.45058
	HQ3282A	2632395	2633312	0.298837		HQ2368A	HQ_2368A	1609371	7.44818
	HQ3284A	2634886	2635743	0.726887		HQ3062A	HQ_3062A	2368672	7.44722
	HQ3286A	2637051	2637578	0.422407		HQ1589A	HQ_1589A	722522	7.43993
	HQ3287A	2637768	2638088	0.494979		HQ3073B	HQ_3073B	2386733	7.43757
	HQ3289A	2639211	2641349	0.587601		HQ2699A	HQ_2699A	1993740	7.41955
	HQ3295C	2648630	2649087	0.485526		HQ1499A	HQ_1499A	619288	7.4179
	HQ3295B	2649160	2649405	0.072198		HQ1558A	gth3	682679	7.41516
	HQ3308B	2665011	2665199	0.191437		HQ1108A	truA	161799	7.41508
	HQ3340A	2698694	2699137	0.270419		HQ3108A	glcK	2426852	7.40945
	HQ3364C	2726343	2726530	0		HQ2636A	HQ_2636A	1914787	7.40621
	HQ3364B	2726531	2726661	0		HQ2785A	HQ_2785A	2089877	7.40073
	HQ3377A	2738131	2738322	0.337517		HQ1053A	HQ_1053A	65685	7.38911
	HQ3379A	2739299	2739714	0.427811		HQ1956A	trkA6	1162124	7.38906
	HQ3383C	2744298	2744564	0.644298		HQ1717A	HQ_1717A	877913	7.38255
	HQ3421B	2789346	2789516	0		HQ1756A	HQ_1756A	929111	7.36329
	HQ3435B	2803774	2803950	0.975637		HQ2679A	HQ_2679A	1967756	7.35699
	HQ3437A	2806303	2806506	0.49826		HQ3186A	livF5	2515389	7.35625
	HQ3441C	2810516	2810680	0.330924		HQ1381A	phnE1	478381	7.34838
	HQ3445A	2814722	2815084	0.582672		HQ3432A	HQ_3432A	2799525	7.32656
	HQ3446A	2815258	2815446	0.046986		HQ1107A	hisS	160411	7.32416
	HQ3472A	2852407	2853712	0.318622		HQ1934A	HQ_1934A	1133763	7.3216
	HQ3476A	2857731	2858951	0.753795		HQ1170A	HQ_1170A	231953	7.31705
	HQ3477A	2858948	2860225	0.597916		HQ1997A	HQ_1997A	1214014	7.30034
	HQ3481A	2865183	2865740	0.323025		HQ3688A	priL	3076471	7.29788
	HQ3490B	2871489	2872002	0.108799		HQ1169A	HQ_1169A	231252	7.28615
	HQ3492A	2873515	2873610	0		HQ1068A	HQ_1068A	87646	7.27102
	HQ3493A	2873602	2874007	0.436722		HQ2388A	HQ_2388A	1628532	7.22648
	HQ3494A	2873994	2874686	0.976842		HQ2022A	HQ_2022A	1237785	7.20047
	HQ3494B	2874822	2875073	0.070479		HQ2878A	ksgA	2186574	7.18135
	HQ3495A	2875150	2875332	0		HQ3181A	HQ_3181A	2510911	7.16905
	HQ3495B	2875323	2875379	0		HQ2724A	HQ_2724A	2021776	7.16671
	HQ3496A	2875587	2875832	0.036099		HQ1723A	HQ_1723A	883042	7.14379
	HQ3497A	2875832	2876266	0.400019		HQ2965A	livF4	2266119	7.14084
	HQ3497B	2876392	2876481	0		HQ1741A	HQ_1741A	908769	7.11823
	HQ3500B	2878602	2878862	0.138627		HQ2406A	HQ_2406A	1650391	7.11742
	HQ3501C	2879149	2879235	0		HQ1599A	HQ_1599A	737113	7.11695
	HQ3501D	2879252	2879611	0.273178		HQ3435A	HQ_3435A	2801969	7.11275
	HQ3505A	2883567	2884025	0.538195		HQ3209A	HQ_3209A	2541360	7.11216
	HQ3506A	2884018	2884518	0.145755		HQ1345A	trkA3	439507	7.1007
	HQ3508A	2886554	2887075	0.904297		HQ3226A	HQ_3226A	2559221	7.09935
	HQ3511A	2889693	2890700	0.93296		HQ1472A	HQ_1472A	583887	7.08976
	HQ3516A	2893233	2894319	0.40611		HQ1904A	HQ_1904A	1095922	7.08936
	HQ3521A	2897225	2898636	0.828863		HQ1630A	HQ_1630A	768704	7.08543
	HQ3523A	2899834	2901115	0.331514		HQ2078A	HQ_2078A	1300720	7.04564
	HQ3525A	2903292	2903621	0.380743		HQ1463A	HQ_1463A	571697	7.03464
	HQ3527A	2905291	2906115	0.304233		HQ3724A	HQ_3724A	3115966	7.02543
	HQ3542A	2922457	2922669	0.131274		HQ1996A	HQ_1996A	1212274	7.00964
	aslA7	2922698	2923978	0.547474		HQ1978A	purE2	1187281	6.99945
	gth9	2924071	2925195	0.252919		HQ3371A	HQ_3371A	2733465	6.99354
	HQ3553A	2934435	2935006	0.209905		HQ3538A	HQ_3538A	2918672	6.98425
	HQ3554B	2935243	2935353	0		HQ3685A	rlmE	3073673	6.97768
	HQ3558A	2940210	2941206	0.321018		HQ1408A	cobT	508510	6.9612
	HQ3559A	2941236	2941874	0.450445		HQ2628A	HQ_2628A	1905956	6.96105
	HQ3561A	2942034	2942231	0		HQ3626A	ureC	3000156	6.95829
	HQ3562B	2943336	2943488	0		HQ2476A	dppB4	1721392	6.95619
	HQ3562C	2943475	2943543	0		HQ1368A	HQ_1368A	465527	6.947
	vapB2	2943543	2943845	0.207336		HQ2067A	HQ_2067A	1288822	6.94147
	HQ3565A	2945481	2945879	0.971175		HQ2879A	prmC	2187461	6.93704
	HQ3566A	2946203	2946463	0.316337		HQ2095C	HQ_2095C	1323783	6.89733
	HQ3567A	2946474	2946704	0.522623		HQ3347A	HQ_3347A	2704408	6.89558
	HQ3572A	2949621	2949888	0.104334		HQ3698A	ligA	3084276	6.89281
	HQ3574B	2952546	2952809	0.382518		HQ2284A	HQ_2284A	1526013	6.87422
	HQ3576B	2953665	2954009	0.235489		HQ2957A	HQ_2957A	2257052	6.86562
	HQ3577A	2954073	2954585	0.634765		HQ3063A	HQ_3063A	2370610	6.86532
	HQ3579B	2955199	2955485	0.0951263		HQ3430A	HQ_3430A	2797297	6.85676
	HQ3580A	2955953	2956285	0.663816		HQ1703A	HQ_1703A	850513	6.84266
	HQ3582A	2956849	2957205	0.462543		HQ2668A	traB	1954454	6.81924
	HQ3583A	2957215	2957544	0.225284		HQ2959A	orc4	2258609	6.81627
	HQ3584A	2957880	2958746	0.200701		HQ3509A	HQ_3509A	2887551	6.81333
	HQ3585A	2958863	2959258	0.0913677		HQ2945A	HQ_2945A	2244015	6.81297
	HQ3586A	2959597	2960109	0.990692		HQ2765A	cmk2	2070440	6.80778
	HQ3590A	2963491	2966670	0.837019		HQ1073A	HQ_1073A	91700	6.77757
	HQ3591A	2966814	2967047	0.539767		HQ1426A	menA2	528292	6.77512
	HQ3594A	2969742	2971177	0.640684		HQ1461A	HQ_1461A	568952	6.76819
	HQ3596A	2972992	2974422	0.299972		HQ2660A	HQ_2660A	1947109	6.76174
	HQ3597A	2975098	2975631	0.305519		HQ2435A	HQ_2435A	1677324	6.75653
	HQ3598A	2975624	2976130	0.249123		HQ1561A	HQ_1561A	686129	6.74393
	HQ3601A	2978786	2981278	0.700225		HQ2926A	HQ_2926A	2226379	6.74382
	HQ3602A	2982930	2983259	0.66785		HQ1699A	acs2	843283	6.73817
	HQ3606A	2986224	2986913	0.707947		HQ2567A	fib	1834976	6.73263
	HQ3607A	2986906	2987403	0.331582		HQ1754A	HQ_1754A	926196	6.72432
	HQ3614A	2990225	2990407	0.052134		HQ1173A	HQ_1173A	234637	6.72084
	HQ3614B	2990404	2990553	0		HQ1397A	HQ_1397A	495499	6.70748
	nikN	2997519	2997824	0.780429		HQ2602A	phnJ	1875349	6.69871
	HQ3632A	3006515	3006754	0.22751		HQ1460A	mutS1	565843	6.69513
	HQ3635B	3011362	3011715	0.102208		HQ3272A	HQ_3272A	2608586	6.68431
	HQ3635C	3011757	3011960	0		HQ1225A	HQ_1225A	313928	6.67871
	HQ3648B	3025672	3025851	0.0493353		HQ2387A	HQ_2387A	1627672	6.67426
	HQ3677A	3061507	3061656	0.245612		HQ1380A	udg	477681	6.63903
	HQ3684C	3073450	3073554	0		HQ2758A	livF2	2064588	6.63294
	HQ3689A	3077775	3077969	0.563411		HQ2034A	HQ_2034A	1254523	6.60568
	HQ3693A	3079893	3080060	0.771467		HQ1757A	HQ_1757A	930150	6.58312
	HQ3703A	3092591	3092803	0.554391		HQ2818A	HQ_2818A	2126475	6.57753
	HQ3732A	3126566	3126706	0		HQ2887A	HQ_2887A	2193132	6.56496
						HQ2385A	HQ_2385A	1626813	6.55192
						HQ1502A	HQ_1502A	621893	6.54804
						HQ3168A	trpF	2495610	6.546
						HQ1762A	ilvA2	939374	6.54488
						HQ1626A	btuD	763505	6.54382
						HQ3406A	psd	2772688	6.52814
						HQ2070A	HQ_2070A	1290858	6.50579
						HQ3618A	urtB	2993221	6.49895
						HQ1786A	HQ_1786A	966608	6.49526
						HQ1333A	HQ_1333A	429078	6.48905
						HQ2376A	mobA2	1618138	6.48833
						HQ2612A	arsR1	1885701	6.48125
						HQ2928A	lhr2	2228324	6.46883
						HQ1865A	HQ_1865A	1054592	6.46481
						HQ1145A	nosF2	204817	6.45954
						HQ1546A	HQ_1546A	673435	6.43768
						HQ1412A	HQ_1412A	512004	6.43669
						HQ2504A	HQ_2504A	1747654	6.43298
						HQ2749A	HQ_2749A	2049242	6.4154
						HQ2673A	dhaL	1962159	6.41482
						HQ1007A	cgi121	9618	6.39054
						HQ1367A	cxp	463457	6.38992
						HQ2458A	HQ_2458A	1701675	6.38446
						HQ2797A	HQ_2797A	2103188	6.37881
						HQ3376A	HQ_3376A	2737628	6.36975
						HQ2251A	HQ_2251A	1487955	6.36238
						HQ2079A	HQ_2079A	1302340	6.34739
						HQ2961A	HQ_2961A	2261949	6.34267
						HQ2365A	HQ_2365A	1606603	6.33674
						HQ2735A	HQ_2735A	2033484	6.32814
						HQ1193A	HQ_1193A	257398	6.32795
						HQ3630A	ureE	3003722	6.31541
						HQ2408A	HQ_2408A	1652536	6.31248
						HQ1077A	HQ_1077A	98240	6.30923
						HQ2862A	lye	2169689	6.29865
						HQ1543A	HQ_1543A	669383	6.29381
						HQ1770A	gvpM	952004	6.27235
						HQ2764A	cbf5	2069406	6.26959
						HQ2917A	HQ_2917A	2220379	6.26911
						HQ3380A	potC2	2739788	6.26636
						HQ3381A	potB2	2740726	6.26529
						HQ2045A	HQ_2045A	1266813	6.25675
						HQ3692A	mtfK3	3079214	6.24911
						HQ3046A	HQ_3046A	2350378	6.23094
						HQ3166A	trpG	2493098	6.22029
						HQ3517A	HQ_3517A	2894825	6.2004
						HQ2268A	HQ_2268A	1506295	6.19627
						HQ1307A	dppD1	398720	6.18982
						HQ2437A	HQ_2437A	1678517	6.15179
						HQ1457A	HQ_1457A	563296	6.1485
						HQ3526A	HQ_3526A	2904305	6.12696
						HQ3656A	parA5	3033302	6.12265
						HQ2982B	HQ_2982B	2281714	6.10995
						HQ2067B	HQ_2067B	1289234	6.09805
						HQ3149A	cofC	2473598	6.09802
						HQ1192A	HQ_1192A	256127	6.07735
						HQ2877A	HQ_2877A	2185884	6.06456
						HQ1421A	HQ_1421A	523070	6.04935
						HQ2082A	HQ_2082A	1306980	6.04678
						HQ2617A	HQ_2617A	1892248	6.03984
						HQ2035A	HQ_2035A	1255536	6.02109
						HQ3548A	HQ_3548A	2929361	6.021
						HQ2208A	HQ_2208A	1432054	5.99153
						HQ2991A	HQ_2991A	2290892	5.99142
						HQ2226A	pncA	1458405	5.98754
						HQ2947A	HQ_2947A	2246553	5.96667
						HQ2121A	HQ_2121A	1353480	5.96579
						HQ3652A	parA4	3029134	5.96505
						HQ1402A	HQ_1402A	501226	5.94904
						HQ2043A	cinA2	1264711	5.94013
						HQ2523A	pgsA4	1765487	5.93977
						HQ1675A	mrpF	816312	5.93899
						HQ1152A	HQ_1152A	210511	5.93201
						HQ3628A	ureG	3002191	5.93032
						HQ2288A	HQ_2288A	1531271	5.92764
						HQ1480A	dppB2	594372	5.90852
						HQ3036A	ansA	2340428	5.90847
						HQ2577A	HQ_2577A	1843103	5.90472
						HQ2752A	lhr1	2055077	5.8978
						HQ1606A	HQ_1606A	742771	5.89611
						HQ3374A	HQ_3374A	2735919	5.88777
						HQ1167A	gtl4	229282	5.87797
						HQ2779A	arsR2	2084924	5.86766
						HQ3412A	hisG	2777565	5.8634
						HQ1776A	gvpG	955348	5.85838
						HQ1085A	HQ_1085A	136890	5.8578
						HQ2722A	HQ_2722A	2019416	5.85019
						HQ1213A	HQ_1213A	300303	5.8388
						HQ1596A	HQ_1596A	730971	5.80123
						HQ3184A	livM5	2513535	5.79864
						HQ2183A	HQ_2183A	1408957	5.79037
						HQ2561A	yvoF	1828170	5.7612
						HQ2658A	HQ_2658A	1944138	5.75994
						HQ2083A	HQ_2083A	1308202	5.75963
						HQ1113A	HQ_1113A	167121	5.74107
						HQ2252A	cadA	1488975	5.73668
						HQ3077A	HQ_3077A	2391511	5.73598
						HQ1965A	rtcB	1170733	5.72442
						HQ1281A	truD	374402	5.7159
						HQ1136A	mptD	196806	5.71387
						HQ1960A	HQ_1960A	1165886	5.69388
						HQ2261A	HQ_2261A	1502221	5.67937
						HQ2245A	HQ_2245A	1482747	5.67644
						HQ1238A	cinA1	326649	5.66489
						HQ2002A	HQ_2002A	1218101	5.63503
						HQ2033A	xseA	1253029	5.61157
						HQ3666A	bioN	3048818	5.60396
						HQ3573A	arsR7	2949989	5.60241
						HQ3301A	livH6	2656887	5.5912
						HQ3545A	HQ_3545A	2925274	5.58616
						HQ1060A	entB1	80336	5.52418
						HQ3634A	cat4	3008148	5.52178
						HQ1645A	nuoK	783301	5.52145
						HQ2992A	graD4	2292439	5.516
						HQ2538A	HQ_2538A	1790353	5.51114
						HQ2678A	HQ_2678A	1966578	5.49804
						HQ2041A	HQ_2041A	1263073	5.49253
						HQ1814A	salX1	996872	5.48379
						HQ1992A	HQ_1992A	1206028	5.47214
						HQ1540A	HQ_1540A	664675	5.44704
						HQ1485A	dppB3	600751	5.44295
						HQ1237A	aspC1	325208	5.43074
						HQ1455A	kdgK	559871	5.42908
						HQ2987A	HQ_2987A	2286045	5.40306
						HQ2765B	HQ_2765B	2071120	5.40295
						HQ3539A	gth8	2919798	5.35503
						HQ2055A	HQ_2055A	1277657	5.35364
						HQ2418A	fen1	1662685	5.33383
						HQ2609A	arsA4	1881668	5.32979
						HQ1565A	HQ_1565A	690369	5.30597
						HQ1935A	HQ_1935A	1135357	5.29837
						HQ2031A	amyA1	1250232	5.28694
						HQ2007A	HQ_2007A	1221865	5.25672
						HQ1118A	HQ_1118A	170542	5.24264
						HQ2056A	HQ_2056A	1279161	5.23502
						HQ2233A	cat3	1466625	5.21819
						HQ1985A	acaB3	1196851	5.20854
						HQ2432A	rnhA2	1675429	5.20673
						HQ2351A	pchA2	1594053	5.20624
						HQ2286A	HQ_2286A	1529868	5.20009
						HQ1825A	HQ_1825A	1014646	5.19924
						HQ2274A	HQ_2274A	1514491	5.19899
						HQ1406A	cbiZ	506233	5.1952
						HQ1216A	HQ_1216A	305171	5.18181
						HQ2280A	entB2	1521210	5.17959
						HQ1058A	pncB1	77290	5.17808
						HQ2024A	ppsA2	1240690	5.16573
						HQ2401A	mce	1643093	5.16194
						HQ3690A	hjc	3078122	5.15689
						HQ3329A	HQ_3329A	2689456	5.14466
						HQ2447A	HQ_2447A	1688692	5.14291
						HQ1623A	HQ_1623A	759796	5.14162
						HQ1260A	gptA2	347514	5.14087
						HQ1799A	HQ_1799A	981229	5.14005
						HQ2725A	mscS3	2022521	5.1259
						HQ1667A	HQ_1667A	807945	5.11603
						HQ1201A	HQ_1201A	276008	5.11481
						HQ2892A	rpl37e	2198948	5.11244
						HQ3467A	hmu3	2842067	5.10458
						HQ2390A	HQ_2390A	1632082	5.09482
						HQ3434A	HQ_3434A pseudo	2799244	5.09445
						HQ1486A	dppA3	601711	5.08996
						HQ1303A	HQ_1303A	395239	5.07242
						HQ1146A	HQ_1146A	206050	5.06563
						HQ3564A	HQ_3564A	2944252	5.06139
						HQ3167A	trpE	2493853	5.02115
						HQ1418A	aldH1	516933	5.01531
						HQ2603A	phnK	1876464	5.01149
						HQ3313A	HQ_3313A	2670875	5.00215
						HQ1329A	HQ_1329A	424856	4.98197
						HQ1160A	ogt	220052	4.97043
						HQ1498A	HQ_1498A	618126	4.9595
						HQ1837A	cbiQ1	1022847	4.93458
						HQ1441A	HQ_1441A	545235	4.93281
						HQ1148A	HQ_1148A	207905	4.92163
						HQ2789A	HQ_2789A	2094285	4.9085
						HQ2439A	HQ_2439A	1680193	4.90776
						HQ3276A	hepA	2620897	4.90075
						HQ2028A	HQ_2028A	1247592	4.88482
						HQ1864A	brp	1053417	4.8648
						HQ3059A	grx1	2364142	4.86409
						HQ3089A	HQ_3089A	2404532	4.86023
						HQ3230A	HQ_3230A	2563921	4.8588
						HQ2218A	HQ_2218A	1449026	4.85569
						HQ2006A	HQ_2006A	1221156	4.83235
						HQ3231A	HQ_3231A	2565130	4.83192
						HQ2866A	tatD	2173937	4.78521
						HQ2485A	HQ_2485A	1730658	4.78445
						HQ3163A	HQ_3163A	2490522	4.78182
						HQ1981A	rad3a	1191077	4.76823
						HQ1929A	msrA2	1128768	4.76388
						HQ1262A	mtaP	349950	4.76387
						HQ1816A	HQ_1816A	998795	4.7616
						HQ1331A	HQ_1331A	427596	4.75681
						HQ2983A	HQ_2983A	2281983	4.74278
						HQ1910A	HQ_1910A	1103407	4.7272
						HQ1313A	cat2	405778	4.69495
						HQ3575A	HQ_3575A	2952820	4.69117
						HQ2243A	HQ_2243A	1481158	4.69061
						HQ1631A	hel308b	769353	4.68258
						HQ2596A	phnE2	1869890	4.68212
						HQ1711A	HQ_1711A	864820	4.67443
						HQ3030A	HQ_3030A	2333935	4.67171
						HQ1542A	HQ_1542A	666792	4.66825
						HQ1813A	HQ_1813A	995376	4.6681
						HQ1142A	HQ_1142A	202075	4.66709
						HQ3310A	HQ_3310A	2665788	4.65217
						HQ3640A	HQ_3640A	3015883	4.64818
						HQ3298A	HQ_3298A	2651786	4.64205
						HQ2355A	HQ_2355A	1598602	4.63894
						HQ1862A	sufS2	1051242	4.63375
						HQ2899A	HQ_2899A	2204318	4.62522
						HQ2849A	capA	2147598	4.61538
						HQ2291A	HQ_2291A	1534835	4.60919
						HQ1962A	HQ_1962A	1168698	4.60865
						HQ1034A	HQ_1034A	39445	4.60728
						HQ1818A	HQ_1818A	1002351	4.59794
						HQ3086A	HQ_3086A	2401653	4.59783
						HQ2615A	HQ_2615A	1888776	4.59232
						HQ2738A	HQ_2738A	2038881	4.59034
						HQ1500A	HQ_1500A	619940	4.57385
						HQ2392A	HQ_2392A	1634627	4.57204
						HQ2049A	guaD1	1269425	4.56678
						HQ3484A	HQ_3484A	2867762	4.56345
						HQ3426A	HQ_3426A	2792515	4.56266
						HQ3042A	mobB	2346193	4.55453
						HQ1678A	mrpB2	817511	4.5353
						HQ3090A	HQ_3090A	2405312	4.53074
						HQ1855A	degP	1044205	4.52493
						HQ2027A	HQ_2027A	1245338	4.51608
						HQ3722A	HQ_3722A	3114298	4.50978
						HQ2993A	HQ_2993A	2293711	4.50762
						HQ3444A	amtB	2813317	4.4969
						HQ3532A	gth7	2911468	4.48874
						HQ1858A	HQ_1858A	1047406	4.47183
						HQ3529A	HQ_3529A	2908078	4.47074
						HQ1324B	HQ_1324B	417478	4.45743
						HQ2900A	HQ_2900A	2204680	4.45309
						HQ3654A	tfbA8	3031084	4.45272
						HQ1379A	HQ_1379A	477012	4.44627
						HQ3684B	HQ_3684B	3073130	4.41715
						HQ2598A	phnD2	1871784	4.41194
						HQ1911A	HQ_1911A	1105961	4.40399
						HQ1738A	HQ_1738A	900876	4.40197
						HQ2225A	HQ_2225A	1457275	4.39198
						HQ3277A	HQ_3277A	2623995	4.36859
						HQ2676A	HQ_2676A	1965172	4.35688
						HQ1490A	HQ_1490A	610294	4.35379
						HQ2932A	HQ_2932A	2235081	4.34971
						HQ1147A	kch2	207096	4.34951
						HQ2237A	ocd2	1473218	4.34344
						HQ3091A	sppA3	2406387	4.34001
						HQ2741A	HQ_2741A	2041924	4.32112
						HQ1056A	HQ_1056A	74284	4.31363
						HQ2184A	dctM	1410746	4.30307
						HQ1326B	HQ_1326B	419501	4.28649
						HQ3015A	HQ_3015A	2319598	4.28052
						HQ2058A	HQ_2058A	1281749	4.26071
						HQ1414A	HQ_1414A	513546	4.24319
						HQ1526A	ndh1	644167	4.22929
						HQ2052A	HQ_2052A	1273688	4.22656
						HQ1078A	HQ_1078A	98514	4.22546
						HQ1989A	HQ_1989A	1202700	4.20949
						HQ1199A	HQ_1199A	275115	4.20041
						HQ2227A	HQ_2227A	1459766	4.19266
						HQ2871A	HQ_2871A	2179800	4.18868
						HQ3082A	HQ_3082A	2396907	4.16874
						HQ3663A	HQ_3663A	3046648	4.16718
						HQ3624A	nikO	2998621	4.16244
						HQ2474A	HQ_2474A	1719517	4.16021
						HQ1889B	HQ_1889B	1083283	4.1508
						HQ3669A	HQ_3669A	3051037	4.13913
						HQ3665A	bioM	3048044	4.13543
						HQ1410A	cobS	510266	4.13479
						HQ3084A	HQ_3084A	2398824	4.12554
						HQ1174A	HQ_1174A	236789	4.10908
						HQ2057A	HQ_2057A	1281026	4.09497
						HQ3629A	ureD	3002808	4.09357
						HQ3704A	HQ_3704A	3092813	4.09007
						HQ2769A	HQ_2769A	2074775	4.07256
						HQ2322A	HQ_2322A	1567824	4.07021
						HQ3073C	HQ_3073C	2387313	4.06126
						HQ2587A	parA3	1858011	4.0559
						HQ3627A	ureA	3001865	4.04881
						HQ2140A	HQ_2140A	1366040	4.04406
						HQ1807A	HQ_1807A	990226	4.0358
						HQ2325A	HQ_2325A	1570386	4.01375
						HQ2971A	HQ_2971A	2271344	3.99784
						HQ3442A	HQ_3442A	2811415	3.99475
						HQ2565A	coaD	1832927	3.97165
						HQ2597A	phnC2	1870894	3.97104
						HQ1597A	HQ_1597A	733907	3.96038
						HQ1999A	HQ_1999A	1214993	3.95828
						HQ1918A	HQ_1918A	1113999	3.95801
						HQ3302A	livM6	2657749	3.94381
						HQ1952A	pchA1	1155669	3.93409
						HQ1188A	HQ_1188A	250996	3.92213
						HQ1627A	btuC	764866	3.91117
						HQ2135A	HQ_2135A	1362132	3.90724
						HQ2912A	HQ_2912A	2217584	3.90511
						HQ3150A	engB	2474833	3.90067
						HQ1755A	hadL	928105	3.89984
						HQ3416A	mgtE1	2783782	3.89191
						HQ3579D	HQ_3579D	2955485	3.86769
						HQ2019A	salY2	1232686	3.85693
						HQ1759A	cre1	932976	3.84756
						HQ3533A	HQ_3533A	2913009	3.84571
						HQ3595D	mazF3	2972450	3.83489
						HQ3013A	dpd	2317909	3.8296
						HQ1366A	HQ_1366A	461776	3.82677
						HQ2150A	HQ_2150A	1381963	3.8237
						HQ2305A	HQ_2305A	1552026	3.8028
						HQ2197A	livH7	1421983	3.79418
						HQ2303A	HQ_2303A	1550372	3.79122
						HQ3160A	HQ_3160A	2486157	3.77659
						HQ2835A	rpl29	2136395	3.75675
						HQ3024A	qor2	2328035	3.75643
						HQ2330A	HQ_2330A	1576734	3.75399
						HQ3205A	deoC	2537409	3.75245
						HQ2532A	HQ_2532A	1782149	3.74026
						HQ2021A	HQ_2021A	1235899	3.7361
						HQ1309A	dppB1	401132	3.73416
						HQ2244A	HQ_2244A	1481727	3.73253
						HQ1794A	crtI2	973545	3.72265
						HQ2646A	cdd	1925680	3.71068
						HQ2182B	HQ_2182B	1408652	3.70427
						HQ3551A	HQ_3551A	2932676	3.6975
						HQ3549A	gth11	2930368	3.69509
						HQ1140A	HQ_1140A	200634	3.69367
						HQ3473A	HQ_3473A	2854534	3.68922
						HQ3653A	HQ_3653A	3030402	3.68746
						HQ3600A	HQ_3600A	2977220	3.68363
						HQ1419A	HQ_1419A	519003	3.67746
						HQ3417A	mgtE2	2784340	3.67657
						HQ2757A	livG2	2063813	3.66707
						HQ1897A	HQ_1897A	1091435	3.66632
						HQ1045A	topA1	50610	3.66336
						HQ1742C	HQ_1742C	911482	3.66223
						HQ1766A	HQ_1766A	945731	3.65646
						HQ2281A	HQ_2281A	1522447	3.65241
						HQ1871A	HQ_1871A	1060319	3.64645
						HQ2081A	HQ_2081A	1306551	3.63433
						HQ1972A	aldH2	1179809	3.63255
						HQ1988A	HQ_1988A	1201277	3.61414
						HQ3531A	HQ_3531A	2910320	3.61209
						HQ2201A	HQ_2201A	1425602	3.61058
						HQ2549A	HQ_2549A	1808238	3.58677
						HQ1841A	HQ_1841A	1025940	3.58133
						HQ1086A	HQ_1086A	138596	3.56763
						HQ1600A	HQ_1600A	737694	3.5663
						HQ3332A	uppS2	2692129	3.56564
						HQ3014A	citG	2318744	3.54479
						HQ1427B	HQ_1427B	530038	3.53912
						HQ1314A	trkA2	407292	3.53539
						HQ3619A	urtA	2994180	3.53181
						HQ1815A	salY1	997531	3.5305
						HQ2190A	HQ_2190A	1416348	3.52676
						HQ3295A	HQ_3295A	2647199	3.51965
						HQ3294A	HQ_3294A	2645754	3.50688
						HQ1677A	mrpB1	816969	3.49665
						HQ3216A	nadA	2549046	3.48985
						HQ1915A	HQ_1915A	1111864	3.48781
						HQ2600A	phnH	1873531	3.46772
						HQ2607A	arsR3	1880624	3.46109
						HQ2018A	salX2	1231971	3.45752
						HQ2259A	moxR2	1500183	3.43105
						HQ1389A	HQ_1389A	486813	3.42811
						HQ3595A	HQ_3595A	2971214	3.42566
						HQ2158A	HQ_2158A	1391149	3.42016
						HQ1966A	HQ_1966A	1172505	3.41737
						HQ2242A	hyuA	1478347	3.40386
						HQ2074A	HQ_2074A	1294597	3.40042
						HQ1123A	HQ_1123A	179827	3.39958
						HQ3469A	HQ_3469A	2849973	3.39558
						HQ2344A	HQ_2344A	1589489	3.39425
						HQ2229A	HQ_2229A	1461238	3.39027
						HQ3183A	livH5	2512651	3.39013
						HQ3623A	nikQ	2997821	3.37721
						HQ3052A	crcB1	2358200	3.37595
						HQ1202A	HQ_1202A	279015	3.37267
						HQ2784A	HQ_2784A	2089533	3.36602
						HQ3022A	moaB	2326145	3.35987
						HQ1977A	tauC2	1186511	3.35656
						HQ3079A	HQ_3079A	2394260	3.34908
						HQ1484A	dppC3	599842	3.34656
						HQ3223A	HQ_3223A	2555115	3.34164
						HQ2304A	HQ_2304A	1551205	3.32685
						HQ3304A	HQ_3304A	2660883	3.32517
						HQ3617A	urtC	2992034	3.3195
						HQ1296A	HQ_1296A	388766	3.31772
						HQ1980A	HQ_1980A	1189517	3.29586
						HQ2402A	menE	1644079	3.29333
						HQ2610A	HQ_2610A	1883596	3.293
						HQ2974A	HQ_2974A	2273668	3.28032
						HQ1066A	HQ_1066A	85427	3.28028
						HQ1081A	hmu	103033	3.26457
						HQ3278A	HQ_3278A	2625428	3.26221
						HQ2332A	HQ_2332A	1578154	3.2586
						HQ1218A	HQ_1218A	307442	3.24501
						HQ2222A	HQ_2222A	1452513	3.23128
						HQ1853A	HQ_1853A	1042503	3.22101
						HQ1787A	HQ_1787A	968567	3.21988
						HQ3581A	HQ_3581A	2956282	3.20297
						HQ1583A	HQ_1583A	715829	3.18327
						HQ2039A	HQ_2039A	1261454	3.17455
						HQ3547A	gth10	2928348	3.17301
						HQ1294A	HQ_1294A	387006	3.15034
						HQ2204A	HQ_2204A	1428822	3.14845
						HQ1162A	HQ_1162A	221148	3.13697
						HQ1921A	HQ_1921A	1117285	3.10921
						HQ3043A	HQ_3043A	2346928	3.10895
						HQ2801A	dnaJ3	2108901	3.10176
						HQ1946A	HQ_1946A	1149104	3.1013
						HQ2375A	ccdA	1616393	3.09688
						HQ3291A	HQ_3291A	2642296	3.05546
						HQ1907A	HQ_1907A	1100085	3.05299
						HQ2876B	HQ_2876B	2185325	3.03994
						HQ1039A	HQ_1039A	44335	3.0276
						HQ3219A	pyrF	2552718	3.02087
						HQ2730A	glnQ	2029134	3.01679
						HQ1979A	pncB2	1188040	2.98991
						HQ2115A	HQ_2115A	1344712	2.9828
						HQ3088A	HQ_3088A	2403985	2.97377
						HQ1608A	HQ_1608A	744530	2.97029
						HQ1249A	HQ_1249A	337547	2.94938
						HQ2239A	HQ_2239A	1475808	2.94152
						HQ2453C	HQ_2453C	1696317	2.93403
						HQ1944A	coxL	1144946	2.92509
						HQ3587A	vapC1	2960191	2.9237
						HQ2870A	HQ_2870A	2178991	2.92124
						HQ3475A	HQ_3475A	2857125	2.91806
						HQ2904A	HQ_2904A	2208729	2.91789
						HQ2452A	HQ_2452A	1693884	2.91472
						HQ1976A	tauB	1185765	2.91398
						HQ2453A	HQ_2453A	1695106	2.90008
						HQ1838A	cbiO1	1023575	2.89775
						HQ1187A	HQ_1187A	250512	2.89579
						HQ1504A	gar1	622831	2.88731
						HQ1912A	HQ_1912A	1109096	2.88696
						HQ1909A	HQ_1909A	1101225	2.87737
						HQ3552A	HQ_3552A pseudo	2932337	2.86639
						HQ3327A	HQ_3327A	2686812	2.85871
						HQ2662A	HQ_2662A	1949962	2.84814
						HQ1974A	tauA	1183918	2.84731
						HQ1096A	HQ_1096A	149259	2.84014
						HQ1914A	HQ_1914A	1110791	2.83249
						HQ3298B	HQ_3298B	2653640	2.83042
						HQ2264A	HQ_2264A	1504347	2.81234
						HQ3217A	nadB	2550211	2.80815
						HQ3407A	trmG10	2773313	2.8079
						HQ3599A	HQ_3599A	2976478	2.79982
						HQ2875A	HQ_2875A	2184452	2.79388
						HQ2235A	HQ_2235A	1468903	2.77088
						HQ2927A	HQ_2927A	2227335	2.75342
						HQ2601A	phnI	1874205	2.74862
						HQ2605A	phnM	1878245	2.74665
						HQ2037A	HQ_2037A	1258376	2.73783
						HQ1655A	HQ_1655A	795555	2.73505
						HQ2223A	HQ_2223A	1454403	2.70843
						HQ3621A	nikM	2996866	2.70515
						HQ1943A	coxS	1144413	2.69564
						HQ2207A	sqlE	1430070	2.6914
						HQ1197A	hmu2	265518	2.68656
						HQ3440A	HQ_3440A	2809168	2.68454
						HQ2241A	hyuB	1476441	2.67802
						HQ2044A	HQ_2044A	1265675	2.67051
						HQ1679A	mrpC	818044	2.66532
						HQ1305A	HQ_1305A	396804	2.64841
						HQ1191A	HQ_1191A	255657	2.64747
						HQ1892A	udp1	1085776	2.64005
						HQ3678A	HQ_3678A	3062164	2.63941
						HQ2249A	HQ_2249A	1486463	2.63644
						HQ1973A	sfsA	1182463	2.61912
						HQ2522A	HQ_2522A	1764769	2.61851
						HQ1330A	HQ_1330A	426793	2.60867
						HQ1324D	HQ_1324D	417827	2.58313
						HQ3620A	HQ_3620A	2996267	2.57594
						HQ3569A	HQ_3569A	2947214	2.57451
						HQ2594A	HQ_2594A	1868023	2.57
						HQ2211A	nasA1	1437133	2.56555
						HQ2377A	HQ_2377A	1619635	2.56222
						HQ1919A	speE	1114894	2.55783
						HQ2855A	HQ_2855A	2156386	2.55322
						HQ3609A	HQ_3609A	2987536	2.53358
						HQ1984A	HQ_1984A	1196522	2.52485
						HQ3269A	orc7	2605109	2.52315
						HQ3535B	HQ_3535B	2916459	2.51158
						HQ2228A	HQ_2228A	1460338	2.49512
						HQ3513A	HQ_3513A	2891788	2.49274
						HQ3522A	HQ_3522A	2898735	2.47506
						HQ1181A	HQ_1181A	242868	2.46992
						HQ1428A	HQ_1428A	530887	2.46552
						HQ2813A	HQ_2813A	2122263	2.46154
						HQ1991A	HQ_1991A	1204937	2.43129
						HQ2283A	HQ_2283A	1525231	2.42645
						HQ2163A	HQ_2163A	1393580	2.4224
						HQ3009A	HQ_3009A	2313047	2.41875
						HQ1312A	HQ_1312A	404958	2.41033
						HQ2238A	gufA	1474617	2.39444
						HQ1969A	HQ_1969A	1175121	2.38046
						HQ1476A	HQ_1476A	589616	2.37232
						HQ3611A	HQ_3611A	2988695	2.36492
						HQ2005A	HQ_2005A	1220325	2.36116
						HQ1768C	HQ_1768C	950921	2.35846
						HQ2773A	HQ_2773A	2079097	2.34349
						HQ3023A	HQ_3023A	2326904	2.3299
						HQ2886A	HQ_2886A	2192204	2.329
						HQ3534A	HQ_3534A	2915881	2.32874
						HQ2106A	HQ_2106A	1333914	2.32638
						HQ3570A	HQ_3570A	2948673	2.3216
						HQ3474A	moxR4	2855651	2.32016
						HQ2531B	HQ_2531B	1781300	2.31969
						HQ3448A	HQ_3448A	2817266	2.31476
						HQ1515A	rnp2	633910	2.31
						HQ3546A	HQ_3546A	2926484	2.2943
						HQ3218A	nadC	2551739	2.29416
						HQ2213A	nasA2	1441591	2.27502
						HQ2674A	dhaM	1962902	2.26511
						HQ2595A	HQ_2595A	1869242	2.25852
						HQ2026A	HQ_2026A	1244287	2.25511
						HQ1778E	HQ_1778E	957633	2.23629
						HQ1803A	ocd3	986238	2.23164
						HQ2803C	HQ_2803C	2111174	2.21436
						HQ1308A	dppC1	400110	2.2106
						HQ2179A	HQ_2179A	1406345	2.19736
						HQ2265A	HQ_2265A	1504980	2.15886
						HQ2141A	HQ_2141A	1366750	2.15792
						HQ1440A	HQ_1440A	544876	2.15595
						HQ1993A	HQ_1993A	1207602	2.1544
						HQ3479A	HQ_3479A	2861027	2.14757
						HQ1571A	HQ_1571A	701028	2.14753
						HQ2209B	HQ_2209B	1434425	2.14414
						HQ1676A	mrpG	816640	2.13758
						HQ2189A	HQ_2189A	1415269	2.13679
						HQ1505B	HQ_1505B	624263	2.13276
						HQ3026A	HQ_3026A	2329537	2.11138
						HQ3615A	urtE	2990569	2.10637
						HQ2975A	HQ_2975A	2274759	2.09538
						HQ3053A	crcB2	2358604	2.09291
						HQ3156A	HQ_3156A	2479315	2.08574
						HQ2194A	HQ_2194A	1419175	2.08053
						HQ1196A	HQ_1196A	264219	2.07415
						HQ2916A	HQ_2916A	2219756	2.06877
						HQ2104A	HQ_2104A	1331682	2.06349
						HQ3571A	HQ_3571A	2949036	2.06279
						HQ1274A	HQ_1274A	366801	2.05895
						HQ2677A	HQ_2677A	1965988	2.0512
						HQ3616A	urtD	2991264	2.05103
						HQ2913A	HQ_2913A	2218223	2.04707
						HQ2105A	HQ_2105A	1332428	2.04569
						HQ2255A	HQ_2255A	1493502	2.03772
						HQ2599A	phnG	1873085	2.03209
						HQ3578A	HQ_3578A	2954586	2.02566
						HQ3501A	HQ_3501A	2878904	2.01985
						HQ3540A	aslA6	2921067	2.01757
						HQ2254A	HQ_2254A	1492698	2.00825
						HQ1931A	cutA	1129891	2.00696
						HQ2086A	HQ_2086A	1310987	1.99771
						HQ3424A	rpl39e	2791378	1.98872
						HQ1778B	HQ_1778B	958044	1.98019
						HQ3478A	HQ_3478A	2860218	1.97849
						HQ3637A	HQ_3637A	3012929	1.97099
						HQ1327C	HQ_1327C	421668	1.96574
						HQ1291A	HQ_1291A	383599	1.96543
						HQ1361A	HQ_1361A	456865	1.95778
						HQ1673A	pilA	814484	1.95758
						HQ2443A	HQ_2443A	1685367	1.94803
						HQ2998A	HQ_2998A	2298460	1.94021
						HQ1940A	HQ_1940A	1140779	1.93634
						HQ2066A	serA2	1287546	1.93164
						HQ2253A	HQ_2253A	1492093	1.92743
						HQ1362A	HQ_1362A	457594	1.92716
						HQ2180A	HQ_2180A	1407223	1.92454
						HQ1995B	HQ_1995B	1211748	1.92425
						HQ3512A	HQ_3512A	2890722	1.9232
						HQ1261A	HQ_1261A	348291	1.92279
						HQ1886A	mtfK1	1076666	1.9164
						HQ2163C	HQ_2163C	1394034	1.90325
						HQ1087A	HQ_1087A	139066	1.89839
						HQ2009A	bcp2	1223961	1.8884
						HQ1986A	HQ_1986A	1198547	1.87845
						HQ1552A	HQ_1552A	678557	1.87804
						HQ1937A	HQ_1937A	1137420	1.86707
						HQ2103D	HQ_2103D	1331007	1.86294
						HQ3503A	gtl7	2881247	1.85579
						HQ1210A	HQ_1210A	298589	1.84755
						HQ2848A	HQ_2848A	2147131	1.82497
						HQ2054A	HQ_2054A	1275420	1.82414
						HQ2851A	HQ_2851A	2151392	1.80554
						HQ2069A	HQ_2069A	1290364	1.80495
						HQ1836A	cbiN	1022567	1.79423
						HQ1186A	HQ_1186A	249664	1.79142
						HQ2541A	HQ_2541A	1798375	1.79009
						HQ3017A	HQ_3017A	2320921	1.78978
						HQ2247A	HQ_2247A	1484779	1.77654
						HQ1905A	HQ_1905A	1097313	1.7718
						HQ3497C	HQ_3497C	2876491	1.76448
						HQ2008A	HQ_2008A	1223658	1.75437
						HQ2293A	HQ_2293A	1536578	1.74972
						HQ1209A	HQ_1209A	297359	1.72799
						HQ1888C	HQ_1888C	1081302	1.72496
						HQ3592A	HQ_3592A	2967421	1.72059
						HQ2509A	HQ_2509A	1753986	1.71017
						HQ1190A	HQ_1190A	253488	1.70716
						HQ2289A	HQ_2289A	1532574	1.7054
						HQ1668B	HQ_1668B	810450	1.70377
						HQ2619A	HQ_2619A	1895085	1.70259
						HQ1334A	HQ_1334A	429608	1.69549
						HQ1911B	HQ_1911B	1108667	1.68876
						HQ2071A	HQ_2071A	1291268	1.68718
						HQ1316A	HQ_1316A	408949	1.68227
						HQ3612A	HQ_3612A	2989179	1.67625
						HQ1574A	HQ_1574A	706149	1.66929
						HQ1010A	HQ_1010A	13384	1.66796
						HQ3568A	HQ_3568A	2946701	1.6525
						HQ3691A	HQ_3691A	3078682	1.65198
						HQ2420A	HQ_2420A	1664402	1.64163
						HQ2282A	HQ_2282A	1523413	1.63992
						HQ2174A	HQ_2174A	1401684	1.63671
						HQ1032A	HQ_1032A	37712	1.63268
						HQ1115A	HQ_1115A	167788	1.62098
						HQ2232A	HQ_2232A	1465132	1.5948
						HQ3603A	HQ_3603A	2983417	1.57604
						HQ1975A	tauC1	1184944	1.56218
						HQ2436B	HQ_2436B	1678069	1.56162
						HQ1955A	arsB	1160042	1.5606
						HQ2256A	HQ_2256A	1496429	1.55007
						HQ3480A	HQ_3480A	2863502	1.54902
						HQ1592C	HQ_1592C	727136	1.5479
						HQ3252A	HQ_3252A	2587858	1.54631
						HQ1591A	HQ_1591A	724363	1.53978
						HQ3482A	HQ_3482A	2865737	1.53696
						HQ1532A	HQ_1532A	652536	1.53668
						HQ3338A	HQ_3338A	2697183	1.51904
						HQ2270A	HQ_2270A	1509408	1.50598
						HQ1211A	HQ_1211A	298971	1.50465
						HQ2269A	HQ_2269A	1508228	1.50343
						HQ1941A	xdhC	1142156	1.48999
						HQ1900A	HQ_1900A	1093697	1.48247
						HQ2604A	phnL	1877304	1.47378
						HQ3507A	aglF2	2885196	1.46674
						HQ1593A	HQ_1593A	727482	1.46666
						HQ2512A	HQ_2512A	1757118	1.46415
						HQ2683B	HQ_2683B	1976361	1.46413
						HQ3593A	HQ_3593A	2968340	1.46299
						HQ1523A	acyP	642053	1.45922
						HQ3483A	HQ_3483A	2867030	1.45617
						HQ2023A	mntH2	1238500	1.45431
						HQ1906A	HQ_1906A	1098414	1.43297
						HQ1602A	HQ_1602A	739591	1.43254
						HQ3279A	HQ_3279A	2626426	1.43112
						HQ2343A	HQ_2343A	1588644	1.4239
						HQ1890A	HQ_1890A	1083521	1.40503
						HQ2811A	HQ_2811A	2121378	1.39701
						HQ2936A	rpoK	2238721	1.39219
						HQ2073A	HQ_2073A	1294080	1.38612
						HQ2167A	arsR4	1398026	1.38409
						HQ2101A	HQ_2101A	1329588	1.36277
						HQ2212A	nasD	1439683	1.3578
						HQ1745A	HQ_1745A	914929	1.35205
						HQ1903A	HQ_1903A	1095126	1.34696
						HQ1338A	spt4	433304	1.34067
						HQ3290A	HQ_3290A	2641346	1.33164
						HQ2483A	HQ_2483A	1730024	1.32317
						HQ2196A	livM7	1420670	1.32252
						HQ3589A	HQ_3589A	2961046	1.32088
						HQ2246A	HQ_2246A	1483760	1.31965
						HQ2068A	HQ_2068A	1289698	1.31786
						HQ3610A	HQ_3610A	2988443	1.30792
						HQ1189A	HQ_1189A	251653	1.30251
						HQ3220A	HQ_3220A	2553709	1.29692
						HQ1715B	HQ_1715B	874825	1.28993
						HQ2148A	HQ_2148A	1376299	1.28094
						HQ1987A	qor3	1199849	1.27957
						HQ2364A	HQ_2364A	1605908	1.27506
						HQ2048A	HQ_2048A	1268610	1.24245
						HQ3280A	HQ_3280A	2626854	1.23899
						HQ3605A	HQ_3605A	2984756	1.22868
						HQ2263A	HQ_2263A	1503197	1.21674
						HQ3296A	HQ_3296A	2649442	1.21366
						HQ2195A	livG7	1419876	1.21357
						HQ2178A	rad25a	1404871	1.20214
						HQ1601B	HQ_1601B	739265	1.20006
						HQ3485A	HQ_3485A	2870774	1.19842
						HQ3500A	HQ_3500A	2877749	1.19499
						HQ1945A	mobA1	1147516	1.19145
						HQ1642A	HQ_1642A	781957	1.18427
						HQ3557A	HQ_3557A	2938488	1.18334
						HQ2937A	rpoN	2239373	1.16559
						HQ3268A	orc6	2604114	1.16255
						HQ1347A	HQ_1347A	441243	1.16094
						HQ2978A	HQ_2978A	2277617	1.15416
						HQ1942A	coxM	1143417	1.15221
						HQ1311A	HQ_1311A	403949	1.15128
						HQ2876A	HQ_2876A	2184972	1.15064
						HQ1659A	HQ_1659A	799417	1.1407
						HQ1949A	HQ_1949A	1151753	1.1299
						HQ1899A	HQ_1899A	1093039	1.12841
						HQ3404A	HQ_3404A	2771238	1.12005
						HQ2470A	HQ_2470A	1716778	1.11642
						HQ1995A	HQ_1995A	1211215	1.09948
						HQ2258A	HQ_2258A	1498503	1.09689
						HQ1092A	HQ_1092A	143716	1.09319
						HQ3636A	arsC2	3012082	1.08978
						HQ1896A	HQ_1896A	1091087	1.08236
						HQ2125A	HQ_2125A	1354987	1.07881
						HQ2223D	HQ_2223D	1455729	1.06604
						HQ2217A	HQ_2217A	1447456	1.06302
						HQ3713A	argW	3103910	1.06171
						HQ3655A	HQ_3655A	3032047	1.05442
						HQ2145A	HQ_2145A	1372177	1.04927
						HQ3555A	HQ_3555A	2935496	1.04295
						HQ2980A	HQ_2980A	2279551	1.03838
						HQ3221A	grx3	2554088	1.03761
						HQ2980B	HQ_2980B	2280093	1.03373
						HQ1816B	HQ_1816B	1000781	1.03085
						HQ2112A	HQ_2112A	1341040	1.01139
						HQ3635A	HQ_3635A	3010322	1.00353
						HQ3586A	HQ_3586A	2959597	0.990692
						HQ2151A	HQ_2151A	1384314	0.99065
						HQ1888A	kch3	1079505	0.987261
						HQ3494A	HQ_3494A	2873994	0.976842
						HQ3196A	HQ_3196A	2525537	0.976659
						HQ3435B	HQ_3435B	2803774	0.975637
						HQ3565A	HQ_3565A	2945481	0.971175
						HQ2131A	HQ_2131A	1360480	0.960873
						HQ2812A	HQ_2812A	2121737	0.947423
						HQ2257A	HQ_2257A	1497163	0.940581
						HQ3511A	HQ_3511A	2889693	0.93296
						HQ2234A	HQ_2234A	1468178	0.907794
						HQ2063A	HQ_2063A	1284055	0.907702
						HQ3508A	HQ_3508A	2886554	0.904297
						HQ1950A	cat5	1152667	0.892349
						HQ1894A	HQ_1894A	1089353	0.880497
						HQ2032A	xseB	1252820	0.871029
						HQ1694A	HQ_1694A	838574	0.869326
						HQ3271A	HQ_3271A	2607018	0.855623
						HQ2214A	HQ_2214A	1443736	0.839826
						HQ2126A	HQ_2126A	1355473	0.83726
						HQ3590A	HQ_3590A	2963491	0.837019
						HQ2030A	HQ_2030A	1248719	0.834678
						HQ1892B	HQ_1892B	1087288	0.8295
						HQ3521A	HQ_3521A	2897225	0.828863
						HQ2087A	HQ_2087A	1312816	0.81874
						HQ2188A	HQ_2188A	1414415	0.81726
						HQ2976B	HQ_2976B	2276630	0.812283
						HQ2210A	nasB	1435237	0.803
						HQ1920A	HQ_1920A	1116726	0.789577
						HQ2004A	nolA1	1219396	0.787626
						HQ3622A	nikN	2997519	0.780429
						HQ2337A	HQ_2337A	1582462	0.774066
						HQ3693A	HQ_3693A	3079893	0.771467
						HQ2267A	HQ_2267A	1505513	0.764878
						HQ1902A	HQ_1902A	1094625	0.761294
						HQ2094A	HQ_2094A	1322014	0.759551
						HQ3476A	HQ_3476A	2857731	0.753795
						HQ2915A	HQ_2915A	2219174	0.74801
						HQ2202A	mazF1	1427580	0.748001
						HQ2615E	HQ_2615E	1890062	0.742611
						HQ3284A	HQ_3284A	2634886	0.726887
						HQ2113A	HQ_2113A	1342443	0.724115
						HQ2088A	HQ_2088A	1316321	0.722634
						HQ2979A	HQ_2979A	2278398	0.719588
						HQ2273A	HQ_2273A	1513504	0.716846
						HQ2173A	HQ_2173A	1401241	0.715344
						HQ2278A	HQ_2278A	1519608	0.713988
						HQ1419B	HQ_1419B	520602	0.70824
						HQ1953A	HQ_1953A	1157551	0.708035
						HQ3606A	HQ_3606A	2986224	0.707947
						HQ1939A	qor1	1139666	0.704644
						HQ2514A	HQ_2514A	1757733	0.704529
						HQ3601A	HQ_3601A	2978786	0.700225
						HQ2437B	HQ_2437B	1679123	0.7001
						HQ1817A	HQ_1817A	1001621	0.686199
						HQ1895A	HQ_1895A	1090563	0.684071
						HQ2099A	HQ_2099A	1327908	0.683332
						HQ1990A	HQ_1990A	1204041	0.674699
						HQ2199A	HQ_2199A	1424616	0.672181
						HQ3602A	HQ_3602A	2982930	0.66785
						HQ3580A	HQ_3580A	2955953	0.663816
						HQ2064A	HQ_2064A	1285457	0.654797
						HQ2134A	HQ_2134A	1361803	0.653903
						HQ3383C	HQ_3383C	2744298	0.644298
						HQ3281A	HQ_3281A	2630461	0.642716
						HQ3594A	HQ_3594A	2969742	0.640684
						HQ2231A	HQ_2231A	1463309	0.638426
						HQ3577A	HQ_3577A	2954073	0.634765
						HQ2084A	HQ_2084A	1309476	0.616833
						HQ2982A	HQ_2982A	2281451	0.612735
						HQ2262A	HQ_2262A	1502667	0.607713
						HQ1400A	HQ_1400A	499936	0.607062
						HQ3477A	HQ_3477A	2858948	0.597916
						HQ2108A	HQ_2108A	1336297	0.597442
						HQ3289A	HQ_3289A	2639211	0.587601
						HQ3445A	HQ_3445A	2814722	0.582672
						HQ1472C	HQ_1472C	585813	0.574891
						HQ3689A	HQ_3689A	3077775	0.563411
						HQ1744A	HQ_1744A	914684	0.558823
						HQ2059A	HQ_2059A	1282509	0.554661
						HQ3703A	HQ_3703A	3092591	0.554391
						HQ1893A	HQ_1893A	1088988	0.553938
						HQ3543A	aslA7	2922698	0.547474
						HQ2109A	HQ_2109A	1337118	0.544311
						HQ2155A	HQ_2155A	1388874	0.543359
						HQ2116C	HQ_2116C	1345995	0.543003
						HQ2172A	HQ_2172A	1400751	0.542011
						HQ2742A	HQ_2742A	2042702	0.541297
						HQ3591A	HQ_3591A	2966814	0.539767
						HQ3505A	HQ_3505A	2883567	0.538195
						HQ2079B	HQ_2079B	1304409	0.537804
						HQ1242A	secE	329760	0.525542
						HQ3025A	HQ_3025A	2329065	0.523159
						HQ3567A	HQ_3567A	2946474	0.522623
						HQ2133A	HQ_2133A	1361383	0.513952
						HQ2615F	HQ_2615F	1890559	0.510428
						HQ3437A	HQ_3437A	2806303	0.49826
						HQ3287A	HQ_3287A	2637768	0.494979
						HQ1924A	HQ_1924A	1121742	0.494697
						HQ1529B	HQ_1529B	647540	0.494588
						HQ2149A	uvrD2	1378884	0.492736
						HQ2127A	chrA	1356235	0.489428
						HQ3295C	HQ_3295C	2648630	0.485526
						HQ1704A	HQ_1704A	851152	0.480339
						HQ1892C	HQ_1892C	1088294	0.478969
						HQ1531C	HQ_1531C	651709	0.47079
						HQ2114A	HQ_2114A	1343774	0.470022
						HQ2608A	arsD	1881336	0.465022
						HQ3582A	HQ_3582A	2956849	0.462543
						HQ1923B	HQ_1923B	1121243	0.46078
						HQ2626A	HQ_2626A	1904694	0.458505
						HQ2065A	HQ_2065A	1286435	0.45744
						HQ3559A	HQ_3559A	2941236	0.450445
						HQ2224A	HQ_2224A	1456275	0.447048
						HQ3120B	HQ_3120B	2441541	0.440341
						HQ3493A	HQ_3493A	2873602	0.436722
						HQ2958A	HQ_2958A	2257657	0.428109
						HQ3379A	HQ_3379A	2739299	0.427811
						HQ2230A	HQ_2230A	1462503	0.425391
						HQ3286A	HQ_3286A	2637051	0.422407
						HQ2152A	HQ_2152A	1385424	0.418341
						HQ2231B	HQ_2231B	1464682	0.410018
						HQ1083B	HQ_1083B	133879	0.409353
						HQ2960A	HQ_2960A	2260719	0.408592
						HQ3516A	HQ_3516A	2893233	0.40611
						HQ2096A	uraA2	1324537	0.405858
						HQ1256A	nop10	343813	0.402642
						HQ3497A	HQ_3497A	2875832	0.400019
						HQ2177A	HQ_2177A	1403523	0.390767
						HQ3574B	HQ_3574B	2952546	0.382518
						HQ3525A	HQ_3525A	2903292	0.380743
						HQ3270A	HQ_3270A	2606123	0.377409
						HQ2354A	HQ_2354A	1598073	0.375303
						HQ2107A	HQ_2107A	1335173	0.366223
						HQ1981B	HQ_1981B	1194899	0.364621
						HQ2100A	HQ_2100A	1328781	0.36443
						HQ2558A	HQ_2558A	1823706	0.36239
						HQ1567B	HQ_1567B	695516	0.362136
						HQ2155B	HQ_2155B	1389143	0.354745
						HQ2093A	HQ_2093A	1321270	0.352865
						HQ2804A	HQ_2804A	2112830	0.349015
						HQ2095A	HQ_2095A	1322887	0.342859
						HQ2748A	HQ_2748A	2048682	0.33926
						HQ1079A	HQ_1079A	100119	0.338071
						HQ3377A	HQ_3377A	2738131	0.337517
						HQ3607A	HQ_3607A	2986906	0.331582
						HQ3523A	HQ_3523A	2899834	0.331514
						HQ3441C	HQ_3441C	2810516	0.330924
						HQ2160A	HQ_2160A	1392388	0.330417
						HQ2285D	HQ_2285D	1528137	0.327036
						HQ2271A	HQ_2271A	1510607	0.326875
						HQ3481A	HQ_3481A	2865183	0.323025
						HQ3558A	HQ_3558A	2940210	0.321018
						HQ1566B	HQ_1566B	693435	0.320015
						HQ2147A	HQ_2147A	1374531	0.318953
						HQ3472A	HQ_3472A	2852407	0.318622
						HQ2206A	HQ_2206A	1429189	0.316768
						HQ3566A	HQ_3566A	2946203	0.316337
						HQ2091A	HQ_2091A	1320228	0.315526
						HQ1324A	rpl40e	417121	0.313617
						HQ2446A	HQ_2446A	1687749	0.308299
						HQ2097A	HQ_2097A	1326351	0.306296
						HQ3597A	HQ_3597A	2975098	0.305519
						HQ2203A	HQ_2203A	1427930	0.30533
						HQ3527A	HQ_3527A	2905291	0.304233
						HQ2153A	HQ_2153A	1385993	0.303277
						HQ3596A	HQ_3596A	2972992	0.299972
						HQ3282A	HQ_3282A	2632395	0.298837
						HQ1078C	HQ_1078C	98890	0.295888
						HQ2157A	HQ_2157A	1390308	0.293313
						HQ2116A	HQ_2116A	1345329	0.288882
						HQ2123A	HQ_2123A	1354208	0.288248
						HQ2143A	HQ_2143A	1370117	0.287928
						HQ2102A	HQ_2102A	1330001	0.287301
						HQ1126B	HQ_1126B	184024	0.285409
						HQ2130A	HQ_2130A	1359961	0.282672
						HQ2165A	HQ_2165A	1395026	0.280897
						HQ1122D	HQ_1122D	179341	0.27816
						HQ3501D	HQ_3501D	2879252	0.273178
						HQ2042A	HQ_2042A	1263960	0.273103
						HQ3340A	HQ_3340A	2698694	0.270419
						HQ1284A	rpoP	377755	0.268012
						HQ2209A	HQ_2209A	1433722	0.265937
						HQ2816A	HQ_2816A	2125317	0.265075
						HQ2136A	HQ_2136A	1362699	0.263543
						HQ3238B	HQ_3238B	2572850	0.262298
						HQ1566C	HQ_1566C	694135	0.261347
						HQ2951A	HQ_2951A	2251084	0.257916
						HQ3544A	gth9	2924071	0.252919
						HQ1983A	HQ_1983A	1195281	0.252717
						HQ2003A	HQ_2003A	1219079	0.252341
						HQ2111A	HQ_2111A	1339542	0.249326
						HQ3598A	HQ_3598A	2975624	0.249123
						HQ2220A	HQ_2220A	1451383	0.247206
						HQ3677A	HQ_3677A	3061507	0.245612
						HQ2763D	HQ_2763D	2069066	0.245013
						HQ3576B	HQ_3576B	2953665	0.235489
						HQ2198A	HQ_2198A	1423906	0.23214
						HQ3224A	HQ_3224A	2557622	0.229544
						HQ3632A	HQ_3632A	3006515	0.22751
						HQ2089A	HQ_2089A	1319217	0.226147
						HQ3583A	HQ_3583A	2957215	0.225284
						HQ2911A	HQ_2911A	2217345	0.224702
						HQ2272A	HQ_2272A	1512755	0.221985
						HQ2137A	HQ_2137A	1363065	0.221283
						HQ2168A	HQ_2168A	1398946	0.21571
						HQ3238A	HQ_3238A	2572533	0.211638
						HQ3019A	HQ_3019A	2323010	0.211558
						HQ3553A	HQ_3553A	2934435	0.209905
						HQ2453D	HQ_2453D	1697450	0.208344
						HQ2828A	rps14	2133063	0.208146
						HQ1790A	HQ_1790A	970802	0.207728
						HQ3563A	vapB2	2943543	0.207336
						HQ2114B	HQ_2114B	1344204	0.20186
						HQ3584A	HQ_3584A	2957880	0.200701
						HQ2162A	HQ_2162A	1393239	0.198074
						HQ3308B	HQ_3308B	2665011	0.191437
						HQ2060A	HQ_2060A	1283490	0.190975
						HQ2103A	HQ_2103A	1330491	0.181195
						HQ1446A	HQ_1446A	552993	0.175008
						HQ2175A	HQ_2175A	1402367	0.172092
						HQ1917A	HQ_1917A	1113603	0.153507
						HQ2734A	HQ_2734A	2033202	0.153507
						HQ3506A	HQ_3506A	2884018	0.145755
						HQ2139B	HQ_2139B	1365173	0.139706
						HQ3500B	HQ_3500B	2878602	0.138627
						HQ2970A	HQ_2970A	2271215	0.13768
						HQ2166A	HQ_2166A	1396872	0.136097
						HQ2146A	HQ_2146A	1373753	0.136021
						HQ2146B	HQ_2146B	1374334	0.132543
						HQ3542A	HQ_3542A	2922457	0.131274
						HQ1277B	HQ_1277B	371631	0.127923
						HQ2156A	HQ_2156A	1389943	0.127207
						HQ3081B	HQ_3081B	2396118	0.119493
						HQ2110A	HQ_2110A	1337749	0.112666
						HQ1764A	HQ_1764A	942303	0.111585
						HQ3490B	HQ_3490B	2871489	0.108799
						HQ2176A	HQ_2176A	1403141	0.107724
						HQ2633A	HQ_2633A	1911476	0.107724
						HQ1302A	secG	393964	0.107641
						HQ1320B	HQ_1320B	413263	0.106006
						HQ3572A	HQ_3572A	2949621	0.104334
						HQ1391B	HQ_1391B	489209	0.102338
						HQ2852B	HQ_2852B	2153287	0.102338
						HQ3635B	HQ_3635B	3011362	0.102208
						HQ3579B	HQ_3579B	2955199	0.0951263
						HQ3585A	HQ_3585A	2958863	0.0913677
						HQ2275A	HQ_2275A	1515889	0.0908622
						HQ3120E	HQ_3120E	2442232	0.0897006
						HQ2400B	HQ_2400B	1642559	0.086483
						HQ1993B	HQ_1993B	1208883	0.082342
						HQ1901A	HQ_1901A	1094382	0.0822255
						HQ2170A	HQ_2170A	1399939	0.0796622
						HQ2119A	HQ_2119A	1352169	0.0777075
						HQ3295B	HQ_3295B	2649160	0.072198
						HQ2289B	HQ_2289B	1533299	0.072004
						HQ2090A	HQ_2090A	1319775	0.0716959
						HQ2138A	HQ_2138A	1364523	0.070479
						HQ3494B	HQ_3494B	2874822	0.070479
						HQ1899D	HQ_1899D	1093446	0.0696498
						HQ1078D	HQ_1078D	99979	0.0691343
						HQ2759A	HQ_2759A	2065444	0.0691343
						HQ1232A	HQ_1232A	320415	0.0649016
						HQ2976A	HQ_2976A	2276167	0.0610511
						HQ2132A	HQ_2132A	1361093	0.0610334
						HQ2128A	HQ_2128A	1358300	0.0579055
						HQ2459A	HQ_2459A	1703123	0.0569254
						HQ2988A	HQ_2988A	2287302	0.0569254
						HQ1176A	HQ_1176A	239126	0.0558513
						HQ2009B	HQ_2009B	1224634	0.0558513
						HQ2129A	HQ_2129A	1359250	0.0553074
						HQ2016A	HQ_2016A	1229891	0.0538203
						HQ1398B	HQ_1398B	498702	0.0530029
						HQ2556B	HQ_2556B	1822894	0.0530029
						HQ2738B	HQ_2738B	2040234	0.0530029
						HQ2076A	HQ_2076A	1297064	0.0528593
						HQ3614A	HQ_3614A	2990225	0.052134
						HQ2166B	HQ_2166B	1397191	0.0507462
						HQ2610B	HQ_2610B	1883955	0.0496903
						HQ1046B	HQ_1046B	54236	0.0493353
						HQ3648B	HQ_3648B	3025672	0.0493353
						HQ3098C	HQ_3098C	2416502	0.049178
						HQ1967A	HQ_1967A	1173671	0.0489258
						HQ1365A	HQ_1365A	461411	0.0477438
						HQ3446A	HQ_3446A	2815258	0.046986
						HQ2924A	HQ_2924A	2225135	0.0448503
						HQ2208B	HQ_2208B	1433332	0.0420288
						HQ3496A	HQ_3496A	2875587	0.036099
						HQ2613A	HQ_2613A	1886492	0.030052
						HQ1005B	HQ_1005B	7454	0
						HQ1030A	HQ_1030A	36859	0
						HQ1076B	HQ_1076B	97890	0
						HQ1083C	HQ_1083C	134125	0
						HQ1085B	HQ_1085B	138474	0
						HQ1109A	HQ_1109A	162855	0
						HQ1111A	HQ_1111A	165437	0
						HQ1111B	HQ_1111B	165884	0
						HQ1132B	HQ_1132B	194257	0
						HQ1198B	HQ_1198B	274889	0
						HQ1198C	HQ_1198C	274649	0
						HQ1274C	HQ_1274C	367265	0
						HQ1325C	HQ_1325C	418121	0
						HQ1327A	HQ_1327A	420180	0
						HQ1327B	HQ_1327B	421212	0
						HQ1354A	HQ_1354A	449441	0
						HQ1396B	HQ_1396B	495024	0
						HQ1396C	HQ_1396C	495261	0
						HQ1427C	HQ_1427C	530508	0
						HQ1434B	HQ_1434B	537205	0
						HQ1459B	HQ_1459B	565469	0
						HQ1466B	HQ_1466B	577053	0
						HQ1472B	HQ_1472B	585370	0
						HQ1531G	HQ_1531G	652080	0
						HQ1611B	HQ_1611B	748812	0
						HQ1710B	HQ_1710B	864492	0
						HQ1876C	HQ_1876C	1067877	0
						HQ1898B	HQ_1898B	1092866	0
						HQ1898C	HQ_1898C	1092496	0
						HQ1899C	HQ_1899C	1092929	0
						HQ1904B	HQ_1904B	1096865	0
						HQ1924B	HQ_1924B	1123432	0
						HQ1958B	HQ_1958B	1165093	0
						HQ1973B	HQ_1973B	1183206	0
						HQ2001B	HQ_2001B	1217569	0
						HQ2011B	HQ_2011B	1226652	0
						HQ2012A	HQ_2012A	1227235	0
						HQ2020B	HQ_2020B	1235781	0
						HQ2049B	HQ_2049B	1270855	0
						HQ2092A	HQ_2092A	1321050	0
						HQ2098A	HQ_2098A	1327211	0
						HQ2110C	HQ_2110C	1338665	0
						HQ2112B	HQ_2112B	1342365	0
						HQ2120B	HQ_2120B	1353227	0
						HQ2122A	HQ_2122A	1353836	0
						HQ2124A	HQ_2124A	1354870	0
						HQ2127B	HQ_2127B	1358130	0
						HQ2129C	HQ_2129C	1359636	0
						HQ2137C	HQ_2137C	1364228	0
						HQ2137D	HQ_2137D	1363946	0
						HQ2139A	HQ_2139A	1364969	0
						HQ2142A	HQ_2142A	1369688	0
						HQ2147B	HQ_2147B	1375888	0
						HQ2161A	HQ_2161A	1392968	0
						HQ2163B	HQ_2163B	1394410	0
						HQ2171A	HQ_2171A	1400267	0
						HQ2181B	HQ_2181B	1408236	0
						HQ2189B	HQ_2189B	1416259	0
						HQ2201C	HQ_2201C	1427210	0
						HQ2203B	HQ_2203B	1428277	0
						HQ2209C	HQ_2209C	1434219	0
						HQ2236B	HQ_2236B	1472973	0
						HQ2250A	HQ_2250A	1487597	0
						HQ2268B	HQ_2268B	1507536	0
						HQ2285B	HQ_2285B	1529444	0
						HQ2333A	HQ_2333A	1579266	0
						HQ2348A	HQ_2348A	1592383	0
						HQ2386A	HQ_2386A	1627477	0
						HQ2401B	HQ_2401B	1643740	0
						HQ2418C	HQ_2418C	1664151	0
						HQ2418D	HQ_2418D	1664082	0
						HQ2444A	HQ_2444A	1685849	0
						HQ2444C	HQ_2444C	1686173	0
						HQ2445B	HQ_2445B	1687539	0
						HQ2462B	HQ_2462B	1707617	0
						HQ2486A	HQ_2486A	1732347	0
						HQ2509D	HQ_2509D	1755105	0
						HQ2540B	HQ_2540B	1798024	0
						HQ2548A	HQ_2548A	1807505	0
						HQ2550A	HQ_2550A	1809992	0
						HQ2551A	lctP	1813451	0
						HQ2551B	HQ_2551B	1815401	0
						HQ2552A	HQ_2552A	1816101	0
						HQ2553A	HQ_2553A	1817159	0
						HQ2553B	HQ_2553B	1817924	0
						HQ2554A	HQ_2554A	1818383	0
						HQ2555A	HQ_2555A	1818692	0
						HQ2555B	HQ_2555B	1820017	0
						HQ2570B	HQ_2570B	1837938	0
						HQ2617B	HQ_2617B	1893312	0
						HQ2678B	HQ_2678B	1967254	0
						HQ2684B	HQ_2684B	1976989	0
						HQ2749B	HQ_2749B	2050693	0
						HQ2763B	HQ_2763B	2069258	0
						HQ2770A	HQ_2770A	2077049	0
						HQ2859B	HQ_2859B	2167105	0
						HQ2867B	HQ_2867B	2175995	0
						HQ2953C	HQ_2953C pseudo IS	2253751	0
						HQ2968A	HQ_2968A	2269289	0
						HQ2979C	HQ_2979C	2278829	0
						HQ2979D	HQ_2979D	2279206	0
						HQ2991B	HQ_2991B	2292085	0
						HQ3061B	HQ_3061B	2367913	0
						HQ3084B	HQ_3084B	2399580	0
						HQ3089B	HQ_3089B	2405075	0
						HQ3116B	HQ_3116B	2436047	0
						HQ3120D	HQ_3120D	2441401	0
						HQ3143B	HQ_3143B	2468588	0
						HQ3188A	HQ_3188A	2518003	0
						HQ3232A	HQ_3232A	2566013	0
						HQ3240A	HQ_3240A	2575496	0
						HQ3364B	HQ_3364B	2726531	0
						HQ3364C	HQ_3364C	2726343	0
						HQ3421B	HQ_3421B	2789346	0
						HQ3492A	HQ_3492A	2873515	0
						HQ3495A	HQ_3495A	2875150	0
						HQ3495B	HQ_3495B	2875323	0
						HQ3497B	HQ_3497B	2876392	0
						HQ3501C	HQ_3501C	2879149	0
						HQ3554B	HQ_3554B	2935243	0
						HQ3561A	HQ_3561A	2942034	0
						HQ3562B	HQ_3562B	2943336	0
						HQ3562C	HQ_3562C	2943475	0
						HQ3614B	HQ_3614B	2990404	0
						HQ3635C	HQ_3635C	3011757	0
						HQ3684C	HQ_3684C	3073450	0
						HQ3732A	HQ_3732A	3126566	0

## Sheet: 8. COG assigned
	COG annotation using different COG identifiers sorted by gene number
	source	arCOG_num	arCOG.asignation	arCOG_CLASSIFICATION	COG_CLASSIFICATION	GEN	PRODUCT	COG_asignation	cog	description	pfam	cons_domain	tigr	KEGG.CLASSIFICATION	kegg_num	kegg_gene	kegg_enzyme	kegg_funct	check	gene	Minimum	Maximum	Length	TPM.average
1	HQ1001A	110666977	arCOG00467	L	Replication, recombination and repair	CDC6	Cdc6-related protein, AAA superfamily ATPase	COG01474	[LO]	Replication_recombination_and_repair_,Posttranslational_modification_protein_turnover_chaperones_	pfam13401,pfam09079	cd00009,cd08768	TIGR02928	HQ1001A	K10725	cdc6A	@archaeal cell division control protein 6	@Genetic Information Processing; Replication and Repair; DNA replication proteins [BR:ko03032]	HQ1001A	orc1	723	2426	1704	43.2272
2	HQ1002A	110666978	arCOG01739	U	Intracellular trafficking, secretion, and vesicular transport	LepB	Signal peptidase I	COG00681	[U]	Intracellular_trafficking_secretion_and_vesicular_transport_	pfam00717	cd06530	TIGR02228	HQ1002A	K13280	SEC11, sipW	@signal peptidase, endoplasmic reticulum-type [EC:3.4.-.-]	@Metabolism; Enzyme Families; Peptidases [BR:ko01002] Genetic Information Processing; Folding, Sorting and Degradation; Protein export [PATH:ko03060]	HQ1002A	sec11	2461	3318	858	12.8225
3	HQ1003A	110666979	arCOG04455	L	Replication, recombination and repair	HYS2	Archaeal DNA polymerase II, small subunit/DNA polymerase delta, subunit B	COG01311	[L]	Replication_recombination_and_repair_	pfam01336,pfam04042	cd04490,cd07386		HQ1003A	K02323	DPB2	@DNA polymerase II small subunit [EC:2.7.7.7]	@Metabolism; Nucleotide Metabolism; Purine metabolism [PATH:ko00230] Metabolism; Nucleotide Metabolism; Pyrimidine metabolism [PATH:ko00240] Genetic Information Processing; Replication and Repair; DNA replication proteins [BR:ko03032]	HQ1003A	polD1	3557	5179	1623	24.4288
4	HQ1004A	110666980	arCOG04728	S	Function unknown	-	Uncharacterized protein							HQ1004A					HQ1004A	HQ_1004A	5330	5836	507	7.55136
5	HQ1005A	110666981	arCOG00861	E	Amino acid transport and metabolism	LysC	Aspartokinase	COG00527	[E]	Amino_acid_transport_and_metabolism_				HQ1005A	K00928	E2.7.2.4, lysC	@aspartate kinase [EC:2.7.2.4]	@Metabolism; Amino Acid Metabolism; Glycine, serine and threonine metabolism [PATH:ko00260] Metabolism; Amino Acid Metabolism; Cysteine and methionine metabolism [PATH:ko00270] Metabolism; Amino Acid Metabolism; Lysine biosynthesis [PATH:ko00300]	HQ1005A	lysC	6224	7402	1179	10.2837
6	HQ1005B	NA	NA	X	NA	NA	NA	NA	NA	NA	NA	NA	NA	NA	NA	NA	NA	NA	HQ1005B	HQ_1005B	7454	7630	177	0
7	HQ1006A	110666982	arCOG04727	F	Nucleotide transport and metabolism	PurO	Archaeal IMP cyclohydrolase	COG03363	[F]	Nucleotide_transport_and_metabolism_	pfam07826		TIGR01922	HQ1006A	K11176	purO	@IMP cyclohydrolase [EC:3.5.4.10]	@Metabolism; Nucleotide Metabolism; Purine metabolism [PATH:ko00230]	HQ1006A	purO	8631	9218	588	22.8122
8	HQ1007A	110666983	arCOG02197	J	Translation, ribosomal structure and biogenesis	Cgi121	Subunit of KEOPS complex (Cgi121BUD32KAE1)	COG01617	[S]	Function_unknown_	pfam08617			HQ1007A					HQ1007A	cgi121	9618	10115	498	6.39054
9	HQ1008A	110666984	arCOG00553	L	Replication, recombination and repair	BRR2	Replicative superfamily II helicase	COG01204	[R]	General_function_prediction_only_	pfam00270,pfam00271,pfam14520	cd00046,cd00079	TIGR04121	HQ1008A	K03726	helS	@helicase [EC:3.6.1.-]	@Unclassified; Genetic Information Processing; Replication, recombination and repair proteins	HQ1008A	hel308a	10112	12565	2454	12.0866
10	HQ1009A	385802391	arCOG12109	S	Function unknown	-	Uncharacterized membrane protein	SC.00990						HQ1009A					HQ1009A	HQ_1009A	12683	12949	267	7.62079
11	HQ1010A	385802392	arCOG06303	S	Function unknown	-	Uncharacterized membrane protein							HQ1010A					HQ1010A	HQ_1010A	13384	13581	198	1.66796
12	HQ1011A	110666987	arCOG01308	O	Posttranslational modification, protein turnover, chaperones	Cdc48	ATPase of the AAA+ class , CDC48 family	COG00464	[O]	Posttranslational_modification_protein_turnover_chaperones_	pfam00004,pfam00004,pfam09336	cd00009,cd00009	TIGR01243	HQ1011A	K03798	ftsH, hflB	@cell division protease FtsH [EC:3.4.24.-]	@Metabolism; Enzyme Families; Peptidases [BR:ko01002] Genetic Information Processing; Folding, Sorting and Degradation; Chaperones and folding catalysts [BR:ko03110]	HQ1011A	bac	13585	15894	2310	9.72238
13	HQ1012A	385802394	arCOG00683	X		-	Transposable element, IS605 OrfB family, contains RNAse H fold nuclease and Zn finger domains	COG00675	[L]	Replication_recombination_and_repair_	pfam12323,pfam01385,pfam07282		TIGR01766	HQ1012A	K07496	K07496	@putative transposase	@Unclassified; Genetic Information Processing; Replication, recombination and repair proteins	HQ1012A	HQ_1012A	16126	17406	1281	21.3755
14	HQ1013A	110666989	arCOG06304	S	Function unknown	-	Uncharacterized membrane protein	SC.00634						HQ1013A					HQ1013A	bap	17473	17724	252	40.3254
15	HQ1014A	385802396	arCOG02812	C	Energy production and conversion	-	Bacteriorhodopsin	COG05524	[R]	General_function_prediction_only_	pfam01036			HQ1014A					HQ1014A	bop1	18032	18796	765	1833.49
16	HQ1015A	385802397	arCOG06305	S	Function unknown	-	Zn finger protein, C2H2 type							HQ1015A					HQ1015A	HQ_1015A	19008	19364	357	41.3439
17	HQ1016A	110666992	arCOG00349	C	Energy production and conversion	Fer	Ferredoxin	COG01141	[C]	Energy_production_and_conversion_	pfam13459			HQ1016A					HQ1016A	fer6	19917	20159	243	10.8062
18	HQ1017A	110666993	arCOG02812	R	General function prediction only	-	Bacteriorhodopsin	COG05524	[R]	General_function_prediction_only_	pfam01036			HQ1017A					HQ1017A	bop2	20392	21132	741	34.3675
19	HQ1018A	385802400	arCOG04685	H	Coenzyme transport and metabolism	-	Lycopene cyclase family protein	SC.00506					TIGR03462,TIGR03462	HQ1018A					HQ1018A	crtY	21920	22678	759	14.4192
20	HQ1019A	110666995	arCOG02947	C	Energy production and conversion	-	Bacteriorhodopsin related protein	SC.00018			pfam15461		TIGR03753	HQ1019A					HQ1019A	blh	22669	23706	1038	10.2205
21	HQ1020A	110666996	arCOG00872	L	Replication, recombination and repair	MPH1	ERCC4-like helicase	COG01111	[L]	Replication_recombination_and_repair_	pfam00270,pfam00271,pfam02732,pfam12826	cd00046,cd12089,cd00079,cd00056	TIGR00643,TIGR00580,TIGR00596	HQ1020A	K10896	FANCM	@fanconi anemia group M protein [EC:3.6.1.-]	@Genetic Information Processing; Replication and Repair; DNA repair and recombination proteins [BR:ko03400]	HQ1020A	hef	23883	26438	2556	28.1487
22	HQ1021A	110666997	arCOG02298	N	Cell motility	FlaK/PulO	Peptidase A24A, prepilin type IV	COG01989	[NOU]	Cell_motility_,Posttranslational_modification_protein_turnover_chaperones_,Intracellular_trafficking_secretion_and_vesicular_transport_	pfam01478,pfam06847			HQ1021A					HQ1021A	pibD	26523	27560	1038	9.87718
23	HQ1022A	110666998	arCOG02676	E	Amino acid transport and metabolism	HisI	Phosphoribosyl-AMP cyclohydrolase	COG00139	[E]	Amino_acid_transport_and_metabolism_	pfam01502			HQ1022A	K11755	hisIE	@phosphoribosyl-ATP pyrophosphohydrolase / phosphoribosyl-AMP cyclohydrolase [EC:3.6.1.31 3.5.4.19]	@Metabolism; Amino Acid Metabolism; Histidine metabolism [PATH:ko00340]	HQ1022A	hisI	28538	28936	399	18.4455
24	HQ1023A	110666999	arCOG04719	S	Function unknown	-	Uncharacterized protein							HQ1023A					HQ1023A	HQ_1023A	28951	30129	1179	14.2753
25	HQ1024A	110667000	arCOG00767	G	Carbohydrate transport and metabolism	{ManB}	Phosphomannomutase	COG01109	[G]	Carbohydrate_transport_and_metabolism_	pfam02878,pfam02879,pfam02880,pfam00408	cd03087	TIGR03990	HQ1024A	K03431	glmM	@phosphoglucosamine mutase [EC:5.4.2.10]	@Metabolism; Carbohydrate Metabolism; Amino sugar and nucleotide sugar metabolism [PATH:ko00520]	HQ1024A	pmm1	30255	31634	1380	11.6557
26	HQ1025A	110667001	arCOG00618	E	Amino acid transport and metabolism	HisA	Phosphoribosylformimino-5-aminoimidazole carboxamide ribonucleotide (ProFAR) isomerase	COG00106	[E]	Amino_acid_transport_and_metabolism_	pfam00977	cd04732	TIGR00007	HQ1025A	K01814	E5.3.1.16, hisA	@phosphoribosylformimino-5-aminoimidazole carboxamide ribotide isomerase [EC:5.3.1.16]	@Metabolism; Amino Acid Metabolism; Histidine metabolism [PATH:ko00340]	HQ1025A	hisA	31872	32609	738	11.273
27	HQ1026A	385802408	arCOG04398	E	Amino acid transport and metabolism	HisB	Imidazoleglycerol-phosphate dehydratase	COG00131	[E]	Amino_acid_transport_and_metabolism_	pfam00475	cd07914		HQ1026A	K01693	E4.2.1.19, hisB	@imidazoleglycerol-phosphate dehydratase [EC:4.2.1.19]	@Metabolism; Amino Acid Metabolism; Histidine metabolism [PATH:ko00340]	HQ1026A	hisB	33047	33673	627	16.3788
28	HQ1027A	110667003	arCOG02316	R	General function prediction only	-	Predicted regulator of amino acid metabolism, contains ACT domain	COG02150	[R]	General_function_prediction_only_				HQ1027A					HQ1027A	HQ_1027A	33877	34380	504	19.2189
29	HQ1027C	110667004	arCOG00683	X		-	Transposable element, IS605 OrfB family, contains RNAse H fold nuclease and Zn finger domains	COG00675	[L]	Replication_recombination_and_repair_	pfam12323,pfam01385,pfam07282		TIGR01766	HQ1027C					HQ1027C	HQ_1027C	34530	34883	354	12.7516
30	HQ1028A	110667005	arCOG03107	S	Function unknown	-	Uncharacterized protein, YigZ/IMPACT family	COG01739	[S]	Function_unknown_	pfam01205,pfam09186		TIGR00257	HQ1028A					HQ1028A	HQ_1028A	34897	35577	681	8.39556
31	HQ1029A	110667006	arCOG04128	F	Nucleotide transport and metabolism	Upp	Uracil phosphoribosyltransferase	COG00035	[F]	Nucleotide_transport_and_metabolism_	pfam14681	cd06223	TIGR01091	HQ1029A	K00761	E2.4.2.9, upp	@uracil phosphoribosyltransferase [EC:2.4.2.9]	@Metabolism; Nucleotide Metabolism; Pyrimidine metabolism [PATH:ko00240]	HQ1029A	upp	36040	36720	681	20.0435
32	HQ1030A	110667007	arCOG07499	S	Function unknown	-	Uncharacterized membrane protein							HQ1030A					HQ1030A	HQ_1030A	36859	37041	183	0
33	HQ1031A	110667008	arCOG06329	S	Function unknown	-	Uncharacterized membrane protein							HQ1031A					HQ1031A	HQ_1031A	37194	37541	348	10.1403
34	HQ1032A	110667009	arCOG06328	S	Function unknown	-	Zn finger protein							HQ1032A					HQ1032A	HQ_1032A	37712	37930	219	1.63268
35	HQ1033A	110667010	arCOG01233	R	General function prediction only	-	GTPase, G3E family	COG00523	[R]	General_function_prediction_only_	pfam02492,pfam07683	cd03112	TIGR02475	HQ1033A					HQ1033A	cobW	37976	39295	1320	13.122
36	HQ1034A	385802416	arCOG03655	S	Function unknown	-	Uncharacterized protein							HQ1034A					HQ1034A	HQ_1034A	39445	39741	297	4.60728
37	HQ1035A	110667012	arCOG02849	P	Inorganic ion transport and metabolism	ArsA	Oxyanion-translocating ATPase	COG00003	[P]	Inorganic_ion_transport_and_metabolism_	pfam02374	cd02035	TIGR00345	HQ1035A	K01551	E3.6.3.16, arsA	@arsenite-transporting ATPase [EC:3.6.3.16]	@Unclassified; Cellular Processes and Signaling; Other transporters	HQ1035A	arsA1	39750	40733	984	10.4726
38	HQ1036A	110667013	arCOG04286	T	Signal transduction mechanisms	CstA	Carbon starvation protein, predicted membrane protein	COG01966	[T]	Signal_transduction_mechanisms_	pfam02554,pfam13722			HQ1036A	K06200	cstA	@carbon starvation protein	@Unclassified; Cellular Processes and Signaling; Signal transduction mechanisms	HQ1036A	cstA	40822	42627	1806	35.6597
39	HQ1037A	110667014	arCOG04724	S	Function unknown	-	Uncharacterized protein							HQ1037A					HQ1037A	HQ_1037A	42966	43628	663	12.482
40	HQ1038A	110667015	arCOG02998	S	Function unknown	-	Cupin domain containing protein	COG01917	[S]	Function_unknown_	pfam07883			HQ1038A					HQ1038A	HQ_1038A	43833	44216	384	17.3696
41	HQ1039A	110667016	arCOG06327	S	Function unknown	-	Uncharacterized protein							HQ1039A					HQ1039A	HQ_1039A	44335	44559	225	3.0276
42	HQ1040A	385802422	arCOG04723	S	Function unknown	-	Uncharacterized protein							HQ1040A					HQ1040A	HQ_1040A	44645	45334	690	55.2893
43	HQ1041A	385802423	arCOG02242	K	Transcription	-	Transcriptional regulator, contains HTH domain	COG03355	[K]	Transcription_	pfam01978			HQ1041A					HQ1041A	HQ_1041A	45461	45844	384	10.5097
44	HQ1042A	385802424	arCOG01434	E	Amino acid transport and metabolism	ThrC	Threonine synthase and cysteate synthase	COG00498	[E]	Amino_acid_transport_and_metabolism_	pfam01155,pfam00291	cd01563	TIGR02605,TIGR00260	HQ1042A	K01733	E4.2.3.1, thrC	@threonine synthase [EC:4.2.3.1]	@Metabolism; Amino Acid Metabolism; Glycine, serine and threonine metabolism [PATH:ko00260] Metabolism; Metabolism of Cofactors and Vitamins; Vitamin B6 metabolism [PATH:ko00750]	HQ1042A	thrC1	46022	47287	1266	43.5282
45	HQ1043A	110667020	arCOG01754	H	Coenzyme transport and metabolism	SerA	Phosphoglycerate dehydrogenase or related dehydrogenase	COG00111	[HE]	Coenzyme_transport_and_metabolism_,Amino_acid_transport_and_metabolism_	pfam00389	cd05303	TIGR01327	HQ1043A	K00058	serA, PHGDH	@D-3-phosphoglycerate dehydrogenase [EC:1.1.1.95]	@Metabolism; Energy Metabolism; Methane metabolism [PATH:ko00680] Metabolism; Amino Acid Metabolism; Glycine, serine and threonine metabolism [PATH:ko00260]	HQ1043A	serA1	47602	49200	1599	56.7376
46	HQ1044A	110667021	arCOG01158	E	Amino acid transport and metabolism	SerB	Phosphoserine phosphatase	COG00560	[E]	Amino_acid_transport_and_metabolism_	pfam00702		TIGR01491	HQ1044A	K01079	serB, PSPH	@phosphoserine phosphatase [EC:3.1.3.3]	@Metabolism; Energy Metabolism; Methane metabolism [PATH:ko00680] Metabolism; Amino Acid Metabolism; Glycine, serine and threonine metabolism [PATH:ko00260]	HQ1044A	serB	49394	50029	636	12.882
47	HQ1045A	110667022	arCOG01305	L	Replication, recombination and repair	-	Topoisomerase DNA binding C4 zinc finger fused to uncharacterized N-terminal domain often associated with RecB-like endonuclease	COG01637	[L]	Replication_recombination_and_repair_				HQ1045A					HQ1045A	topA1	50610	51362	753	3.66336
48	HQ1046A	110667023	arCOG00553	L	Replication, recombination and repair	BRR2	Replicative superfamily II helicase	COG01204	[R]	General_function_prediction_only_	pfam00270,pfam00271,pfam14520	cd00046,cd00079	TIGR04121	HQ1046A	K12854	SNRNP200, BRR2	@pre-mRNA-splicing helicase BRR2 [EC:3.6.1.-]	@Genetic Information Processing; Transcription; Spliceosome [PATH:ko03040] Genetic Information Processing; Transcription; Spliceosome [BR:ko03041]	HQ1046A	HQ_1046A	51462	53816	2355	12.6954
49	HQ1046B	NA	NA	X	NA	NA	NA	NA	NA	NA	NA	NA	NA	NA	NA	NA	NA	NA	HQ1046B	HQ_1046B	54236	54415	180	0.0493353
50	HQ1047A	110667024	arCOG01701	J	Translation, ribosomal structure and biogenesis	SEN2	tRNA splicing endonuclease	COG01676	[J]	Translation_ribosomal_structure_and_biogenesis_	pfam02778,pfam01974		TIGR00324	HQ1047A	K01170	E3.1.27.9	@tRNA-intron endonuclease [EC:3.1.27.9]	@Unclassified; Genetic Information Processing; Translation proteins	HQ1047A	endA	54631	55851	1221	13.9757
51	HQ1048A	110667025	arCOG01887	J	Translation, ribosomal structure and biogenesis	TrpS	Tryptophanyl-tRNA synthetase	COG00180	[J]	Translation_ribosomal_structure_and_biogenesis_	pfam00579	cd00806	TIGR00233	HQ1048A	K01867	WARS, trpS	@tryptophanyl-tRNA synthetase [EC:6.1.1.2]	@Metabolism; Amino Acid Metabolism; Tryptophan metabolism [PATH:ko00380] Metabolism; Amino Acid Metabolism; Amino acid related enzymes [BR:ko01007] Genetic Information Processing; Translation; Aminoacyl-tRNA biosynthesis [PATH:ko00970]	HQ1048A	trpS	55848	57692	1845	12.2446
52	HQ1049A	110667026	arCOG00410	J	Translation, ribosomal structure and biogenesis	PheS	Phenylalanyl-tRNA synthetase alpha subunit	COG00016	[J]	Translation_ribosomal_structure_and_biogenesis_	pfam01409	cd00496	TIGR00468	HQ1049A	K01889	FARSA, pheS	@phenylalanyl-tRNA synthetase alpha chain [EC:6.1.1.20]	@Metabolism; Amino Acid Metabolism; Amino acid related enzymes [BR:ko01007] Genetic Information Processing; Translation; Aminoacyl-tRNA biosynthesis [PATH:ko00970]	HQ1049A	pheS	57894	59456	1563	16.3329
53	HQ1050A	110667027	arCOG00412	J	Translation, ribosomal structure and biogenesis	PheT	Phenylalanyl-tRNA synthetase beta subunit	COG00072	[J]	Translation_ribosomal_structure_and_biogenesis_	pfam03483,pfam03484	cd00769	TIGR00471	HQ1050A	K01890	FARSB, pheT	@phenylalanyl-tRNA synthetase beta chain [EC:6.1.1.20]	@Metabolism; Amino Acid Metabolism; Amino acid related enzymes [BR:ko01007] Genetic Information Processing; Translation; Aminoacyl-tRNA biosynthesis [PATH:ko00970]	HQ1050A	pheT	59456	61345	1890	18.1725
54	HQ1051A	110667028	arCOG00808	J	Translation, ribosomal structure and biogenesis	ValS	Valyl-tRNA synthetase	COG00525	[J]	Translation_ribosomal_structure_and_biogenesis_	pfam00133,pfam08264	cd00817,cd07962	TIGR00422	HQ1051A	K01873	VARS, valS	@valyl-tRNA synthetase [EC:6.1.1.9]	@Metabolism; Amino Acid Metabolism; Valine, leucine and isoleucine biosynthesis [PATH:ko00290] Metabolism; Amino Acid Metabolism; Amino acid related enzymes [BR:ko01007] Genetic Information Processing; Translation; Aminoacyl-tRNA biosynthesis [PATH:ko0097	HQ1051A	valS	61567	64359	2793	57.3774
55	HQ1052A	110667029	arCOG00603	F	Nucleotide transport and metabolism	PyrD	Dihydroorotate dehydrogenase	COG00167	[F]	Nucleotide_transport_and_metabolism_	pfam01180	cd04740	TIGR01037	HQ1052A	K00254	DHODH	@dihydroorotate dehydrogenase [EC:1.3.5.2]	@Metabolism; Nucleotide Metabolism; Pyrimidine metabolism [PATH:ko00240]	HQ1052A	pyrD	64522	65595	1074	30.5417
56	HQ1053A	385802435	arCOG04742	V	Defense mechanisms	-	SymE toxin family protein							HQ1053A					HQ1053A	HQ_1053A	65685	65882	198	7.38911
57	HQ1054A	385802436	arCOG04743	R	General function prediction only	-	Helicase associated uncharacterized terminal domain				pfam05854			HQ1054A					HQ1054A	HQ_1054A	66468	66794	327	219.546
58	HQ1055A	110667032	arCOG06313	S	Function unknown	-	Uncharacterized protein	SC.00636						HQ1055A					HQ1055A	HQ_1055A	73639	73986	348	19.0123
59	HQ1056A	NA	NA	X	NA	NA	NA	NA	NA	NA	NA	NA	NA	NA	NA	NA	NA	NA	HQ1056A	HQ_1056A	74284	75040	757	4.31363
60	HQ1057A	110667033	arCOG01336	S	Function unknown	AMMECR1	Uncharacterized protein	COG02078	[S]	Function_unknown_	pfam01871		TIGR04335	HQ1057A	K09141	K09141	@hypothetical protein	@Unclassified; Poorly Characterized; Function unknown	HQ1057A	HQ_1057A	75661	76263	603	28.8591
61	HQ1058A	110667034	arCOG01481	H	Coenzyme transport and metabolism	PncB	Nicotinic acid phosphoribosyltransferase	COG01488	[H]	Coenzyme_transport_and_metabolism_	pfam02749,pfam01729	cd01571	TIGR01513	HQ1058A	K00763	E2.4.2.11, pncB	@nicotinate phosphoribosyltransferase [EC:2.4.2.11]	@Metabolism; Metabolism of Cofactors and Vitamins; Nicotinate and nicotinamide metabolism [PATH:ko00760]	HQ1058A	pncB1	77290	78450	1161	5.17808
62	HQ1059A	110667035	arCOG02980	S	Function unknown	-	Uncharacterized protein	SC.00346						HQ1059A					HQ1059A	HQ_1059A	78675	80267	1593	16.0384
63	HQ1060A	385802441	arCOG01943	Q	Secondary metabolites biosynthesis, transport and catabolism	PncA	Amidase related to nicotinamidase	COG01335	[Q]	Secondary_metabolites_biosynthesis_transport_and_catabolism_	pfam00857	cd00431	TIGR03614	HQ1060A					HQ1060A	entB1	80336	80917	582	5.52418
64	HQ1061A	110667037	arCOG00689	F	Nucleotide transport and metabolism	AllB	Dihydroorotase or related cyclic amidohydrolase	COG00044	[F]	Nucleotide_transport_and_metabolism_	pfam13147	cd01318	TIGR00857	HQ1061A	K01465	URA4, pyrC	@dihydroorotase [EC:3.5.2.3]	@Metabolism; Nucleotide Metabolism; Pyrimidine metabolism [PATH:ko00240]	HQ1061A	pyrC1	81197	82501	1305	7.98406
65	HQ1062A	110667038	arCOG02976	S	Function unknown	-	Uncharacterized protein							HQ1062A					HQ1062A	HQ_1062A	82720	83526	807	46.9967
66	HQ1063A	110667039	arCOG02053	T	Signal transduction mechanisms	UspA	Nucleotide-binding protein, UspA family	COG00589	[T]	Signal_transduction_mechanisms_	pfam00582	cd00293		HQ1063A					HQ1063A	HQ_1063A	83767	84132	366	9.36586
67	HQ1064A	385802445	arCOG00834	K	Transcription	WecD	Acetyltransferase (GNAT) family	COG00454	[KR]	Transcription_,General_function_prediction_only_	pfam00583	cd04301	TIGR01575	HQ1064A					HQ1064A	HQ_1064A	84129	84677	549	12.2524
68	HQ1065A	110667041	arCOG04802	T	Signal transduction mechanisms	UspA	Nucleotide-binding protein, UspA family	COG00589	[T]	Signal_transduction_mechanisms_	pfam00582	cd00293		HQ1065A					HQ1065A	HQ_1065A	84768	85226	459	13.7631
69	HQ1066A	385802447	arCOG02053	T	Signal transduction mechanisms	UspA	Nucleotide-binding protein, UspA family	COG00589	[T]	Signal_transduction_mechanisms_	pfam00582	cd00293		HQ1066A					HQ1066A	HQ_1066A	85427	85897	471	3.28028
70	HQ1067A	110667043	arCOG00423	J	Translation, ribosomal structure and biogenesis	-	Oligoribonuclease NrnB or cAMP/cGMP phosphodiesterase, DHH superfamily	COG02404	[R]	General_function_prediction_only_	pfam01368,pfam02272			HQ1067A					HQ1067A	HQ_1067A	86162	87481	1320	13.0338
71	HQ1068A	110667044	arCOG04699	S	Function unknown	-	Uncharacterized protein							HQ1068A					HQ1068A	HQ_1068A	87646	88134	489	7.27102
72	HQ1069A	385802450	arCOG01834	O	Posttranslational modification, protein turnover, chaperones	IbpA	Molecular chaperone (HSP20 family)	COG00071	[O]	Posttranslational_modification_protein_turnover_chaperones_	pfam00011	cd06464		HQ1069A	K09542	CRYAB	@crystallin, alpha B	@Genetic Information Processing; Folding, Sorting and Degradation; Chaperones and folding catalysts [BR:ko03110] Genetic Information Processing; Folding, Sorting and Degradation; Protein processing in endoplasmic reticulum [PATH:ko04141]	HQ1069A	hsp20E	88364	88747	384	68.6584
73	HQ1070A	385802451	arCOG01946	J	Translation, ribosomal structure and biogenesis	RPS6A	Ribosomal protein S6E/S10	COG02125	[J]	Translation_ribosomal_structure_and_biogenesis_	pfam01092			HQ1070A	K02991	RP-S6e, RPS6	@small subunit ribosomal protein S6e	@Genetic Information Processing; Translation; Ribosome [PATH:ko03010] Genetic Information Processing; Translation; Ribosome [BR:ko03011] Environmental Information Processing; Signal Transduction; mTOR signaling pathway [PATH:ko04150] Organismal Systems; E	HQ1070A	rps6e	89157	89642	486	120.368
74	HQ1071A	385802452	arCOG06404	S	Function unknown	-	Uncharacterized protein							HQ1071A					HQ1071A	HQ_1071A	89648	90091	444	20.8088
75	HQ1072A	110667048	arCOG09183	S	Function unknown	-	Uncharacterized membrane protein							HQ1072A					HQ1072A	HQ_1072A	90663	91328	666	9.30314
76	HQ1073A	110667049	arCOG02333	T	Signal transduction mechanisms	-	Signal transduction histidine kinase, contains REC and PAS domains	COG00642	[T]	Signal_transduction_mechanisms_	pfam13492,pfam00512,pfam02518	cd00082,cd00075	TIGR02966	HQ1073A	K07652	vicK	@two-component system, OmpR family, sensor histidine kinase VicK [EC:2.7.13.3]	@Metabolism; Enzyme Families; Protein kinases [BR:ko01001] Environmental Information Processing; Signal Transduction; Two-component system [PATH:ko02020] Environmental Information Processing; Signal Transduction; Two-component system [BR:ko02022]	HQ1073A	HQ_1073A	91700	94117	2418	6.77757
77	HQ1074A	110667050	arCOG01889	E	Amino acid transport and metabolism	AmpS	Leucyl aminopeptidase (aminopeptidase T)	COG02309	[E]	Amino_acid_transport_and_metabolism_	pfam02073			HQ1074A	K19689				HQ1074A	pepB1	94302	95420	1119	16.1599
78	HQ1075A	110667051	arCOG00248	G	Carbohydrate transport and metabolism	Gnd	Predicted 6-phosphogluconate dehydrogenase	COG01023	[G]	Carbohydrate_transport_and_metabolism_	pfam03446,pfam00393		TIGR00872	HQ1075A	K00033	E1.1.1.44, PGD, gnd	@6-phosphogluconate dehydrogenase [EC:1.1.1.44]	@Metabolism; Carbohydrate Metabolism; Pentose phosphate pathway [PATH:ko00030] Metabolism; Metabolism of Other Amino Acids; Glutathione metabolism [PATH:ko00480]	HQ1075A	gndA	95702	96622	921	7.58212
79	HQ1076A	110667052	arCOG02843	C	Energy production and conversion	Fdx	Ferredoxin	COG00633	[C]	Energy_production_and_conversion_	pfam00111	cd00207	TIGR02008	HQ1076A	K02639	petF	@ferredoxin	@Metabolism; Energy Metabolism; Photosynthesis [PATH:ko00195] Metabolism; Energy Metabolism; Photosynthesis proteins [BR:ko00194]	HQ1076A	fer5	96661	97251	591	52.3585
80	HQ1076B	NA	NA	X	NA	NA	NA	NA	NA	NA	NA	NA	NA	NA	NA	NA	NA	NA	HQ1076B	HQ_1076B	97890	98072	183	0
81	HQ1077A	110667053	arCOG01010	V	Defense mechanisms	StbD	Antitoxin (DNA-binding domain) of toxin-antitoxin stability system	COG02161	[D]	Cell_cycle_control_cell_division_chromosome_partitioning_				HQ1077A					HQ1077A	HQ_1077A	98240	98521	282	6.30923
82	HQ1078A	110667054	arCOG01663	V	Defense mechanisms	RelE	Cytotoxic translational repressor of toxin-antitoxin stability system	COG02026	[JD]	Translation_ribosomal_structure_and_biogenesis_,Cell_cycle_control_cell_division_chromosome_partitioning_	pfam05016			HQ1078A					HQ1078A	HQ_1078A	98514	98798	285	4.22546
83	HQ1078C	NA	NA	X	NA	NA	NA	NA	NA	NA	NA	NA	NA	NA	NA	NA	NA	NA	HQ1078C	HQ_1078C	98890	99078	189	0.295888
84	HQ1078D	NA	NA	X	NA	NA	NA	NA	NA	NA	NA	NA	NA	NA	NA	NA	NA	NA	HQ1078D	HQ_1078D	99979	100116	138	0.0691343
85	HQ1079A	110667055	arCOG06831	V	Defense mechanisms	Doc	Prophage maintenance system killer protein	COG03654	[R]	General_function_prediction_only_	pfam02661		TIGR01550	HQ1079A					HQ1079A	HQ_1079A	100119	100550	432	0.338071
86	HQ1080A	110667056	arCOG01964	P	Inorganic ion transport and metabolism	Kch	Kef-type K+ transport system, predicted NAD-binding component	COG01226	[P]	Inorganic_ion_transport_and_metabolism_	pfam07885			HQ1080A	K10716	kch	@voltage-gated potassium channel	@Unclassified; Cellular Processes and Signaling; Pores ion channels	HQ1080A	kch1	102218	103021	804	8.15524
87	HQ1081A	110667057	arCOG07873	M	General function prediction only	PfoR	Uncharacterized membrane protein	COG03641	[R]	General_function_prediction_only_				HQ1081A	K17513				HQ1081A	hmu	103033	130512	27480	3.26457	9160		27477	1626
88	HQ1082A	110667058	arCOG06251	M	Cell wall/membrane/envelope biogenesis	FtsI,FolC	UDP-N-acetylmuramyl tripeptide synthase and Folylpolyglutamate synthase	COG00769	[M]	Cell_wall/membrane/envelope_biogenesis_			TIGR04012	HQ1082A					HQ1082A	HQ_1082A	131281	132447	1167	7.75502
89	HQ1083A	110667059	arCOG06250	S	Function unknown	-	Uncharacterized membrane protein							HQ1083A					HQ1083A	HQ_1083A	132450	133682	1233	33.4882
90	HQ1083B	NA	NA	X	NA	NA	NA	NA	NA	NA	NA	NA	NA	NA	NA	NA	NA	NA	HQ1083B	HQ_1083B	133879	134058	180	0.409353
91	HQ1083C	NA	NA	X	NA	NA	NA	NA	NA	NA	NA	NA	NA	NA	NA	NA	NA	NA	HQ1083C	HQ_1083C	134125	134289	165	0
92	HQ1084A	110667060	arCOG02280	K	Transcription	-	Transcriptional regulator, contains HTH domain	COG03413	[R]	General_function_prediction_only_	pfam04967			HQ1084A					HQ1084A	bat	134289	136838	2550	43.8883
93	HQ1085A	110667061	arCOG01068	C	Energy production and conversion	Lpd	Pyruvate/2-oxoglutarate dehydrogenase complex, dihydrolipoamide dehydrogenase (E3) component or related enzyme	COG01249	[C]	Energy_production_and_conversion_	pfam07992,pfam02852		TIGR01350	HQ1085A	K00382	DLD, lpd, pdhD	@dihydrolipoamide dehydrogenase [EC:1.8.1.4]	@Metabolism; Carbohydrate Metabolism; Glycolysis / Gluconeogenesis [PATH:ko00010] Metabolism; Carbohydrate Metabolism; Citrate cycle (TCA cycle) [PATH:ko00020] Metabolism; Carbohydrate Metabolism; Pyruvate metabolism [PATH:ko00620] Metabolism; Amino Acid	HQ1085A	HQ_1085A	136890	138296	1407	5.8578
94	HQ1085B	NA	NA	X	NA	NA	NA	NA	NA	NA	NA	NA	NA	NA	NA	NA	NA	NA	HQ1085B	HQ_1085B	138474	138569	96	0
95	HQ1086A	385802476	arCOG02856	R	General function prediction only	-	Membrane-bound metal-dependent hydrolase YbcI, DUF457 family	COG01988	[R]	General_function_prediction_only_				HQ1086A					HQ1086A	HQ_1086A	138596	139069	474	3.56763
96	HQ1087A	110667063	arCOG02859	R	General function prediction only	-	Membrane associated OB-fold protein							HQ1087A					HQ1087A	HQ_1087A	139066	139524	459	1.89839
97	HQ1088A	110667064	arCOG02242	K	Transcription	-	Transcriptional regulator, contains HTH domain	COG03355	[K]	Transcription_	pfam01978			HQ1088A					HQ1088A	HQ_1088A	139694	140296	603	11.1205
98	HQ1090A	110667065	arCOG06323	S	Function unknown	-	Uncharacterized protein							HQ1090A					HQ1090A	HQ_1090A	141023	142003	981	13.9456
99	HQ1091A	110667066	arCOG00069	H	Coenzyme transport and metabolism	NadE	NH3-dependent NAD+ synthetase	COG00171	[H]	Coenzyme_transport_and_metabolism_	pfam02540	cd00553	TIGR00552	HQ1091A	K01916	nadE	@NAD+ synthase [EC:6.3.1.5]	@Metabolism; Energy Metabolism; Nitrogen metabolism [PATH:ko00910] Metabolism; Metabolism of Cofactors and Vitamins; Nicotinate and nicotinamide metabolism [PATH:ko00760]	HQ1091A	nadE1	142213	143040	828	31.5758
100	HQ1092A	110667067	arCOG12110	S	Function unknown	-	Uncharacterized protein							HQ1092A					HQ1092A	HQ_1092A	143716	143916	201	1.09319
101	HQ1093A	110667068	arCOG01617	C	Energy production and conversion	Tas	Aryl-alcohol dehydrogenase related enzyme	COG00667	[C]	Energy_production_and_conversion_	pfam00248	cd06660	TIGR01293	HQ1093A					HQ1093A	HQ_1093A	144289	145371	1083	53.1719
102	HQ1094A	110667069	arCOG03031	R	General function prediction only	YwfI	Chlorite dismutase	COG03253	[S]	Function_unknown_	pfam06778			HQ1094A	K09162	K09162	@hypothetical protein	@Unclassified; Poorly Characterized; Function unknown	HQ1094A	hemQ	145427	147022	1596	23.5706
103	HQ1095A	110667070	arCOG04064	O	Posttranslational modification, protein turnover, chaperones	RseP	Membrane-associated protease RseP, regulator of RpoE activity in bacteria	COG00750	[M]	Cell_wall/membrane/envelope_biogenesis_	pfam02163	cd06159	TIGR00054	HQ1095A					HQ1095A	HQ_1095A	147190	149016	1827	22.1339
104	HQ1096A	110667071	arCOG04693	S	Function unknown	-	Uncharacterized protein							HQ1096A					HQ1096A	HQ_1096A	149259	149810	552	2.84014
105	HQ1097A	110667072	arCOG00485	J	Translation, ribosomal structure and biogenesis	LysS	Lysyl-tRNA synthetase, class I	COG01384	[J]	Translation_ribosomal_structure_and_biogenesis_	pfam01921	cd00674	TIGR00467	HQ1097A	K04566	lysK	@lysyl-tRNA synthetase, class I [EC:6.1.1.6]	@Metabolism; Amino Acid Metabolism; Amino acid related enzymes [BR:ko01007] Genetic Information Processing; Translation; Aminoacyl-tRNA biosynthesis [PATH:ko00970]	HQ1097A	lysS	150375	152042	1668	12.4325
106	HQ1098A	385802487	arCOG00858	F	Nucleotide transport and metabolism	PyrH	Uridylate kinase	COG00528	[F]	Nucleotide_transport_and_metabolism_	pfam00696	cd04253	TIGR02076	HQ1098A	K09903	E2.7.4.22, pyrH	@uridylate kinase [EC:2.7.4.22]	@Metabolism; Nucleotide Metabolism; Pyrimidine metabolism [PATH:ko00240]	HQ1098A	pyrH	152049	152774	726	12.315
107	HQ1099A	110667074	arCOG00533	H	Coenzyme transport and metabolism	MoaE	Molybdopterin converting factor, large subunit	COG00314	[H]	Coenzyme_transport_and_metabolism_	pfam02391	cd00756		HQ1099A	K03635	MOCS2, moaE	@molybdopterin synthase catalytic subunit [EC:2.-.-.-]	@Genetic Information Processing; Folding, Sorting and Degradation; Sulfur relay system [PATH:ko04122]	HQ1099A	moaE	152956	153774	819	19.2522
108	HQ1100A	385802489	arCOG02866	S	Function unknown	-	Uncharacterized protein	SC.00014						HQ1100A					HQ1100A	HQ_1100A	154132	154398	267	279.299
109	HQ1101A	110667076	arCOG00609	O	Posttranslational modification, protein turnover, chaperones	RseP	Membrane-associated protease RseP, regulator of RpoE activity in bacteria	COG00750	[M]	Cell_wall/membrane/envelope_biogenesis_	pfam02163	cd06160		HQ1101A					HQ1101A	HQ_1101A	154723	155862	1140	15.7226
110	HQ1102A	110667077	arCOG00638	H	Coenzyme transport and metabolism	ThiL	Thiamine monophosphate kinase	COG00611	[H]	Coenzyme_transport_and_metabolism_	pfam00586	cd02194	TIGR01379	HQ1102A	K00946	thiL	@thiamine-monophosphate kinase [EC:2.7.4.16]	@Metabolism; Metabolism of Cofactors and Vitamins; Thiamine metabolism [PATH:ko00730]	HQ1102A	thiL	156210	157106	897	18.6863
111	HQ1103A	110667078	arCOG00899	M	Cell wall/membrane/envelope biogenesis	AglD2	Predicted flippase	COG00392	[S]	Function_unknown_	pfam03706		TIGR00374	HQ1103A	K07027	K07027	@	@Unclassified; Poorly Characterized; General function prediction only	HQ1103A	HQ_1103A	157506	158552	1047	9.18863
112	HQ1104A	110667079	arCOG01344	J	Translation, ribosomal structure and biogenesis	RPS19A	Ribosomal protein S19E (S16A)	COG02238	[J]	Translation_ribosomal_structure_and_biogenesis_	pfam01090			HQ1104A	K02966	RP-S19e, RPS19	@small subunit ribosomal protein S19e	@Genetic Information Processing; Translation; Ribosome [PATH:ko03010] Genetic Information Processing; Translation; Ribosome [BR:ko03011]	HQ1104A	rps19e	158750	159205	456	113.757
113	HQ1105A	385802494	arCOG04179	R	General function prediction only	PDCD5	DNA-binding TFAR19-related protein, PDSD5 family	COG02118	[R]	General_function_prediction_only_	pfam01984			HQ1105A	K06875	K06875	@	@Unclassified; Poorly Characterized; General function prediction only	HQ1105A	HQ_1105A	159294	159656	363	68.2801
114	HQ1106A	385802495	arCOG00037	J	Translation, ribosomal structure and biogenesis	-	Predicted subunit of tRNA(5-methylaminomethyl-2-thiouridylate) methyltransferase, contains the PP-loop ATPase domain	COG02117	[J]	Translation_ribosomal_structure_and_biogenesis_				HQ1106A	K07585	K07585	@hypothetical protein	@Unclassified; Genetic Information Processing; Others	HQ1106A	HQ_1106A	159664	160269	606	17.6423
115	HQ1107A	110667082	arCOG00404	J	Translation, ribosomal structure and biogenesis	HisS	Histidyl-tRNA synthetase	COG00124	[J]	Translation_ribosomal_structure_and_biogenesis_	pfam13393,pfam03129	cd00773,cd00860	TIGR00442	HQ1107A	K01892	HARS, hisS	@histidyl-tRNA synthetase [EC:6.1.1.21]	@Metabolism; Amino Acid Metabolism; Amino acid related enzymes [BR:ko01007] Genetic Information Processing; Translation; Aminoacyl-tRNA biosynthesis [PATH:ko00970]	HQ1107A	hisS	160411	161715	1305	7.32416
116	HQ1108A	110667083	arCOG04449	J	Translation, ribosomal structure and biogenesis	TruA	Pseudouridylate synthase	COG00101	[J]	Translation_ribosomal_structure_and_biogenesis_	pfam01416,pfam01416	cd02866	TIGR00071	HQ1108A	K06173	truA	@tRNA pseudouridine synthase A [EC:5.4.99.12]	@Unclassified; Genetic Information Processing; Translation proteins	HQ1108A	truA	161799	162617	819	7.41508
117	HQ1109A	385802498	arCOG06428	S	Function unknown	-	Zinc finger protein	SC.00151						HQ1109A					HQ1109A	HQ_1109A	162855	163013	159	0
118	HQ1110A	110667085	arCOG04758	E	Amino acid transport and metabolism	PepF	Oligoendopeptidase F	COG01164	[E]	Amino_acid_transport_and_metabolism_	pfam08439,pfam01432	cd09608	TIGR00181	HQ1110A	K08602	pepF, pepB	@oligoendopeptidase F [EC:3.4.24.-]	@Metabolism; Enzyme Families; Peptidases [BR:ko01002]	HQ1110A	pepF	163455	165254	1800	9.47755
119	HQ1111A	110667086	arCOG12111	S	Function unknown	-	Uncharacterized protein							HQ1111A					HQ1111A	HQ_1111A	165437	165637	201	0
120	HQ1111B	NA	NA	X	NA	NA	NA	NA	NA	NA	NA	NA	NA	NA	NA	NA	NA	NA	HQ1111B	HQ_1111B	165884	165988	105	0
121	HQ1112A	385802501	arCOG06352	S	Function unknown	-	Uncharacterized protein							HQ1112A					HQ1112A	HQ_1112A	166117	167106	990	25.6484
122	HQ1113A	110667088	arCOG07919	S	Function unknown	-	Uncharacterized protein	SC.00163						HQ1113A					HQ1113A	HQ_1113A	167121	167345	225	5.74107
123	HQ1114A	NA	NA	X	NA	NA	NA	NA	NA	NA	NA	NA	NA	NA	NA	NA	NA	NA	HQ1114A	HQ_1114A	167342	167569	228	13.7606
124	HQ1115A	110667089	arCOG04747	S	Function unknown	-	Uncharacterized protein							HQ1115A					HQ1115A	HQ_1115A	167788	168120	333	1.62098
125	HQ1116A	385802505	arCOG02055	P	Inorganic ion transport and metabolism	CysI	Sulfite reductase, beta subunit (hemoprotein)	COG00155	[P]	Inorganic_ion_transport_and_metabolism_	pfam03460,pfam01077,pfam03460,pfam01077		TIGR02041	HQ1116A	K00366	E1.7.7.1, nirA	@ferredoxin-nitrite reductase [EC:1.7.7.1]	@Metabolism; Energy Metabolism; Nitrogen metabolism [PATH:ko00910]	HQ1116A	nirA2	168189	169937	1749	110.921
126	HQ1117A	110667091	arCOG04700	S	Function unknown	-	Uncharacterized protein							HQ1117A					HQ1117A	HQ_1117A	169943	170242	300	14.7551
127	HQ1118A	110667092	arCOG01585	P	Inorganic ion transport and metabolism	-	DNA-binding transcriptional regulator, Lrp family	COG01522	[K]	Transcription_	pfam13412,pfam08394	cd00090	TIGR01884	HQ1118A	K03719	lrp	@Lrp/AsnC family transcriptional regulator, leucine-responsive regulatory protein	@Genetic Information Processing; Transcription; Transcription factors [BR:ko03000] Genetic Information Processing; Replication and Repair; Chromosome [BR:ko03036]	HQ1118A	HQ_1118A	170542	171168	627	5.24264
128	HQ1119A	110667093	arCOG02763	P	Inorganic ion transport and metabolism	-	Heavy-metal-associated domain (HMA)	COG02608	[P]	Inorganic_ion_transport_and_metabolism_	pfam00403	cd00371	TIGR02052	HQ1119A	K17686				HQ1119A	copA	171256	174084	2829	11.0182
129	HQ1120A	110667094	arCOG01069	P	Inorganic ion transport and metabolism	-	CoA-dependent NAD(P)H Sulfur Oxidoreductase	COG00446	[R]	General_function_prediction_only_	pfam07992,pfam02852		TIGR03385	HQ1120A					HQ1120A	HQ_1120A	174224	175651	1428	14.2941
130	HQ1121A	110667095	arCOG00541	J	Translation, ribosomal structure and biogenesis	YSH1	Predicted exonuclease of the beta-lactamase fold involved in RNA processing	COG01236	[J]	Translation_ribosomal_structure_and_biogenesis_	pfam00753,pfam10996,pfam07521		TIGR03675	HQ1121A	K07577	K07577	@putative mRNA 3-end processing factor	@Unclassified; Genetic Information Processing; Translation proteins	HQ1121A	HQ_1121A	176613	177845	1233	11.4055
131	HQ1122A	110667096	arCOG04746	S	Function unknown	-	Uncharacterized membrane protein							HQ1122A					HQ1122A	HQ_1122A	177949	178800	852	46.1269
132	HQ1122D	NA	NA	X	NA	NA	NA	NA	NA	NA	NA	NA	NA	NA	NA	NA	NA	NA	HQ1122D	HQ_1122D	179341	179502	162	0.27816
133	HQ1123A	385802513	arCOG03101	E	Amino acid transport and metabolism	GloA	Lactoylglutathione lyase or related enzyme	COG00346	[E]	Amino_acid_transport_and_metabolism_	pfam00903	cd08346		HQ1123A	K15975				HQ1123A	HQ_1123A	179827	180447	621	3.39958
134	HQ1124A	110667098	arCOG01459	E	Amino acid transport and metabolism	Tdh	Threonine dehydrogenase or related Zn-dependent dehydrogenase	COG01063	[ER]	Amino_acid_transport_and_metabolism_,General_function_prediction_only_	pfam08240,pfam00107	cd08235	TIGR00692	HQ1124A	K00001	E1.1.1.1, adh	@alcohol dehydrogenase [EC:1.1.1.1]	@Metabolism; Carbohydrate Metabolism; Glycolysis / Gluconeogenesis [PATH:ko00010] Metabolism; Lipid Metabolism; Fatty acid metabolism [PATH:ko00071] Metabolism; Amino Acid Metabolism; Tyrosine metabolism [PATH:ko00350] Metabolism; Metabolism of Cofactors	HQ1124A	HQ_1124A	180479	181516	1038	18.6603
135	HQ1125A	110667099	arCOG00009	E	Amino acid transport and metabolism	PotE	Amino acid transporter	COG00531	[E]	Amino_acid_transport_and_metabolism_	pfam00324		TIGR00909	HQ1125A	K13869				HQ1125A	cat1	181706	183331	1626	22.6131
136	HQ1126A	110667100	arCOG01957	P	Inorganic ion transport and metabolism	TrkA	TrkA, K+ transport system, NAD-binding component	COG00569	[P]	Inorganic_ion_transport_and_metabolism_	pfam02254,pfam02080			HQ1126A					HQ1126A	trkA1	183334	183987	654	10.9643
137	HQ1126B	NA	NA	X	NA	NA	NA	NA	NA	NA	NA	NA	NA	NA	NA	NA	NA	NA	HQ1126B	HQ_1126B	184024	184212	189	0.285409
138	HQ1127A	110667101	arCOG00147	G	Carbohydrate transport and metabolism	-	MFS family permease	COG00477	[GEPR]	Carbohydrate_transport_and_metabolism_,Amino_acid_transport_and_metabolism_,Inorganic_ion_transport_and_metabolism_,General_function_prediction_only_	pfam07690	cd06174	TIGR00890	HQ1127A					HQ1127A	HQ_1127A	184916	186199	1284	28.5497
139	HQ1128A	110667102	arCOG04537	C	Energy production and conversion	NuoF	NADH:ubiquinone oxidoreductase, NADH-binding 51 kD subunit (chain F)	COG01894	[C]	Energy_production_and_conversion_	pfam01512,pfam10589		TIGR01959	HQ1128A	K00335	nuoF	@NADH dehydrogenase I subunit F [EC:1.6.5.3]	@Metabolism; Energy Metabolism; Oxidative phosphorylation [PATH:ko00190]	HQ1128A	HQ_1128A	186373	187881	1509	52.7776
140	HQ1129A	110667103	arCOG01492	R	General function prediction only	YjgC	Predicted molibdopterin-dependent oxidoreductase YjgC	COG03383	[R]	General_function_prediction_only_	pfam13510,pfam10588,pfam12838,pfam04879,pfam00384,pfam01568	cd00207,cd02753,cd02792	TIGR02512,TIGR01591	HQ1129A	K00336	nuoG	@NADH dehydrogenase I subunit G [EC:1.6.5.3]	@Metabolism; Energy Metabolism; Oxidative phosphorylation [PATH:ko00190]	HQ1129A	HQ_1129A	187881	188924	1044	38.7642
141	HQ1130A	110667104	arCOG01492	R	General function prediction only	YjgC	Predicted molibdopterin-dependent oxidoreductase YjgC	COG03383	[R]	General_function_prediction_only_	pfam13510,pfam10588,pfam12838,pfam04879,pfam00384,pfam01568	cd00207,cd02753,cd02792	TIGR02512,TIGR01591	HQ1130A	K00123	E1.2.1.2A	@formate dehydrogenase, alpha subunit [EC:1.2.1.2]	@Metabolism; Carbohydrate Metabolism; Glyoxylate and dicarboxylate metabolism [PATH:ko00630] Metabolism; Energy Metabolism; Methane metabolism [PATH:ko00680]	HQ1130A	HQ_1130A	188921	191239	2319	48.575
142	HQ1131A	110667105	arCOG02113	S	Function unknown	-	Uncharacterized protein YjgD, DUF1641 family	COG02427	[S]	Function_unknown_	pfam07849			HQ1131A					HQ1131A	HQ_1131A	191242	192030	789	35.5505
143	HQ1132A	110667106	arCOG01492	R	General function prediction only	YjgC	Predicted molibdopterin-dependent oxidoreductase YjgC	COG03383	[R]	General_function_prediction_only_	pfam13510,pfam10588,pfam12838,pfam04879,pfam00384,pfam01568	cd00207,cd02753,cd02792	TIGR02512,TIGR01591	HQ1132A	K00370	narG	@nitrate reductase 1, alpha subunit [EC:1.7.99.4]	@Metabolism; Energy Metabolism; Nitrogen metabolism [PATH:ko00910] Environmental Information Processing; Signal Transduction; Two-component system [PATH:ko02020]	HQ1132A	HQ_1132A	192141	194228	2088	8.16384
144	HQ1132B	NA	NA	X	NA	NA	NA	NA	NA	NA	NA	NA	NA	NA	NA	NA	NA	NA	HQ1132B	HQ_1132B	194257	194367	111	0
145	HQ1133A	110667107	arCOG10374	S	Function unknown	-	Uncharacterized protein							HQ1133A					HQ1133A	HQ_1133A	194741	195016	276	276.758
146	HQ1134A	110667108	arCOG09205	R	General function prediction only	-	Predicted metal-dependent hydrolase	COG01547	[S]	Function_unknown_	pfam03745			HQ1134A					HQ1134A	HQ_1134A	195112	195744	633	9.62548
147	HQ1135A	385802525	arCOG04704	M	Cell wall/membrane/envelope biogenesis	WcaG	Nucleoside-diphosphate-sugar epimerase	COG00451	[MG]	Cell_wall/membrane/envelope_biogenesis_,Carbohydrate_transport_and_metabolism_	pfam01370	cd05228	TIGR03466	HQ1135A	K18981				HQ1135A	HQ_1135A	195878	196669	792	20.1896
148	HQ1136A	110667110	arCOG04705	S	Function unknown	-	Uncharacterized protein	COG02098	[S]	Function_unknown_	pfam04036,pfam04038			HQ1136A	K09739	K09739	@hypothetical protein	@Unclassified; Poorly Characterized; Function unknown	HQ1136A	mptD	196806	197180	375	5.71387
149	HQ1137A	385802527	arCOG04707	S	Function unknown	-	Uncharacterized protein							HQ1137A					HQ1137A	HQ_1137A	197272	197679	408	32.0192
150	HQ1138A	385802528	arCOG02841	V	Defense mechanisms	MdlB	ABC-type multidrug transport system, ATPase and permease component	COG01132	[V]	Defense_mechanisms_	pfam00664,pfam00005	cd03253	TIGR02203	HQ1138A	K06147	ABCB-BAC	@ATP-binding cassette, subfamily B, bacterial	@Environmental Information Processing; Membrane Transport; Transporters [BR:ko02000]	HQ1138A	HQ_1138A	197897	199849	1953	16.6799
151	HQ1139A	110667113	arCOG08911	S	Function unknown	-	Uncharacterized protein							HQ1139A					HQ1139A	HQ_1139A	199926	200327	402	8.16292
152	HQ1140A	385802530	arCOG03116	S	Function unknown	-	Uncharacterized membrane protein	COG01430	[S]	Function_unknown_	pfam02643			HQ1140A	K09005	K09005	@hypothetical protein	@Unclassified; Poorly Characterized; Function unknown	HQ1140A	HQ_1140A	200634	201131	498	3.69367
153	HQ1141A	385802531	arCOG06299	S	Function unknown	-	Uncharacterized protein							HQ1141A					HQ1141A	HQ_1141A	201481	201807	327	96.6858
154	HQ1142A	110667116	arCOG03912	S	Function unknown	-	Uncharacterized membrane protein	COG03462	[S]	Function_unknown_	pfam04246,pfam09851			HQ1142A					HQ1142A	HQ_1142A	202075	202563	489	4.66709
155	HQ1143A	110667117	arCOG02436	O	Posttranslational modification, protein turnover, chaperones	NosY	ABC-type transport system involved in multi-copper enzyme maturation, permease component	COG01277	[R]	General_function_prediction_only_	pfam12679			HQ1143A					HQ1143A	nosY2	203154	204008	855	87.4862
156	HQ1144A	110667118	arCOG02438	O	Posttranslational modification, protein turnover, chaperones	NosY	ABC-type transport system involved in multi-copper enzyme maturation, permease component	COG01277	[R]	General_function_prediction_only_	pfam12679			HQ1144A					HQ1144A	nosY3	204005	204820	816	13.8081
157	HQ1145A	110667119	arCOG00194	V	Defense mechanisms	CcmA	ABC-type multidrug transport system, ATPase component	COG01131	[V]	Defense_mechanisms_	pfam00005	cd03230	TIGR01188	HQ1145A	K01990	ABC-2.A	@ABC-2 type transport system ATP-binding protein	@Environmental Information Processing; Membrane Transport; Transporters [BR:ko02000]	HQ1145A	nosF2	204817	205902	1086	6.45954
158	HQ1146A	110667120	arCOG03017	M	Cell wall/membrane/envelope biogenesis	-	Uncharacterized protein YbjT, contains NAD(P)-binding and DUF2867 domains	COG00702	[MG]	Cell_wall/membrane/envelope_biogenesis_,Carbohydrate_transport_and_metabolism_	pfam13460	cd05243	TIGR03466	HQ1146A					HQ1146A	HQ_1146A	206050	206817	768	5.06563
159	HQ1147A	385802537	arCOG01964	P	Inorganic ion transport and metabolism	Kch	Kef-type K+ transport system, predicted NAD-binding component	COG01226	[P]	Inorganic_ion_transport_and_metabolism_	pfam07885			HQ1147A	K10716	kch	@voltage-gated potassium channel	@Unclassified; Cellular Processes and Signaling; Pores ion channels	HQ1147A	kch2	207096	207908	813	4.34951
160	HQ1148A	110667122	arCOG12112	S	Function unknown	-	Uncharacterized protein							HQ1148A					HQ1148A	HQ_1148A	207905	208378	474	4.92163
161	HQ1149A	110667123	arCOG06426	S	Function unknown	-	Uncharacterized protein							HQ1149A					HQ1149A	HQ_1149A	208570	209070	501	18.0043
162	HQ1150A	110667124	arCOG12113	S	Function unknown	-	Uncharacterized protein							HQ1150A					HQ1150A	HQ_1150A	209132	209443	312	70.5324
163	HQ1151A	110667125	arCOG00459	L	Replication, recombination and repair	Nth	EndoIII-related endonuclease	COG00177	[L]	Replication_recombination_and_repair_	pfam00730,pfam10576	cd00056	TIGR01083	HQ1151A	K10773	NTH	@endonuclease III [EC:4.2.99.18]	@Genetic Information Processing; Replication and Repair; Base excision repair [PATH:ko03410] Genetic Information Processing; Replication and Repair; DNA repair and recombination proteins [BR:ko03400]	HQ1151A	nthB	209561	210232	672	14.2817
164	HQ1152A	110667126	arCOG04233	P	Inorganic ion transport and metabolism	FepB	ABC-type Fe3+-hydroxamate transport system, periplasmic component	COG00614	[P]	Inorganic_ion_transport_and_metabolism_	pfam01497	cd01143	TIGR04281	HQ1152A					HQ1152A	HQ_1152A	210511	211257	747	5.93201
165	HQ1153A	385802543	arCOG01981	K	Transcription	SUA7	Transcription initiation factor TFIIB, Brf1 subunit/Transcription initiation factor TFIIB	COG01405	[K]	Transcription_	pfam08271,pfam00382,pfam00382	cd00043		HQ1153A					HQ1153A	tfbA1	211508	212608	1101	107.243
166	HQ1154A	110667128	arCOG02097	E	Amino acid transport and metabolism	AroD	3-dehydroquinate dehydratase	COG00710	[E]	Amino_acid_transport_and_metabolism_	pfam01487	cd00502	TIGR01093	HQ1154A	K03785	aroD	@3-dehydroquinate dehydratase I [EC:4.2.1.10]	@Metabolism; Amino Acid Metabolism; Phenylalanine, tyrosine and tryptophan biosynthesis [PATH:ko00400]	HQ1154A	aroD	212994	213731	738	21.864
167	HQ1155A	110667129	arCOG04353	E	Amino acid transport and metabolism	-	3-dehydroquinate synthase	COG01465	[E]	Amino_acid_transport_and_metabolism_	pfam01959			HQ1155A	K11646	K11646	@dehydroquinate synthase II [EC:1.4.1.-]	@Metabolism; Amino Acid Metabolism; Phenylalanine, tyrosine and tryptophan biosynthesis [PATH:ko00400]	HQ1155A	aroB	214673	215872	1200	14.298
168	HQ1156A	110667130	arCOG04044	E	Amino acid transport and metabolism	-	2-amino-3,7-dideoxy-D-threo-hept-6-ulosonic acid synthase, DhnA-aldolase family	COG01830	[G]	Carbohydrate_transport_and_metabolism_	pfam01791	cd00958	TIGR01949	HQ1156A	K11645	K11645	@2-amino-3,7-dideoxy-D-threo-hept-6-ulosonic acid synthase [EC:4.1.2.-]	@Metabolism; Amino Acid Metabolism; Phenylalanine, tyrosine and tryptophan biosynthesis [PATH:ko00400]	HQ1156A	fba2	216027	216845	819	16.3986
169	HQ1157A	110667131	arCOG01086	E	Amino acid transport and metabolism	TrpA	Tryptophan synthase alpha chain	COG00159	[E]	Amino_acid_transport_and_metabolism_	pfam00290	cd04724	TIGR00262	HQ1157A	K01695	trpA	@tryptophan synthase alpha chain [EC:4.2.1.20]	@Metabolism; Amino Acid Metabolism; Glycine, serine and threonine metabolism [PATH:ko00260] Metabolism; Amino Acid Metabolism; Phenylalanine, tyrosine and tryptophan biosynthesis [PATH:ko00400]	HQ1157A	trpA	217022	217870	849	16.0297
170	HQ1158A	110667132	arCOG01433	E	Amino acid transport and metabolism	TrpB	Tryptophan synthase beta chain	COG00133	[E]	Amino_acid_transport_and_metabolism_	pfam00291	cd06446	TIGR00263	HQ1158A	K01696	E4.2.1.20B, trpB	@tryptophan synthase beta chain [EC:4.2.1.20]	@Metabolism; Amino Acid Metabolism; Glycine, serine and threonine metabolism [PATH:ko00260] Metabolism; Amino Acid Metabolism; Phenylalanine, tyrosine and tryptophan biosynthesis [PATH:ko00400]	HQ1158A	trpB	217904	219151	1248	30.438
171	HQ1159A	110667133	arCOG01088	E	Amino acid transport and metabolism	TrpC	Indole-3-glycerol phosphate synthase	COG00134	[E]	Amino_acid_transport_and_metabolism_	pfam00218	cd00331		HQ1159A	K01609	trpC	@indole-3-glycerol phosphate synthase [EC:4.1.1.48]	@Metabolism; Amino Acid Metabolism; Phenylalanine, tyrosine and tryptophan biosynthesis [PATH:ko00400]	HQ1159A	trpC	219148	219963	816	8.08816
172	HQ1160A	110667134	arCOG02724	L	Replication, recombination and repair	Ada	Methylated DNA-protein cysteine methyltransferase	COG00350	[L]	Replication_recombination_and_repair_	pfam01035	cd06445	TIGR00589	HQ1160A	K00567	E2.1.1.63, MGMT, ogt	@methylated-DNA-[protein]-cysteine S-methyltransferase [EC:2.1.1.63]	@Genetic Information Processing; Replication and Repair; DNA repair and recombination proteins [BR:ko03400]	HQ1160A	ogt	220052	220522	471	4.97043
173	HQ1161A	385802552	arCOG02898	R	General function prediction only	-	Polyketide cyclase/dehydrase family protein involved in binding/transport of lipids	SC.00017			pfam10604	cd08865		HQ1161A					HQ1161A	blp	220668	221117	450	7.93624
174	HQ1162A	110667136	arCOG02770	E	Amino acid transport and metabolism	-	Metal-dependent membrane protease, CAAX family	COG01266	[R]	General_function_prediction_only_	pfam02517			HQ1162A					HQ1162A	HQ_1162A	221148	222146	999	3.13697
175	HQ1163A	385802554	arCOG10313	S	Function unknown	-	Uncharacterized protein	SC.00910						HQ1163A	K04076	lonB	@Lon-like ATP-dependent protease [EC:3.4.21.-]	@Metabolism; Enzyme Families; Peptidases [BR:ko01002]	HQ1163A	lon	222290	224539	2250	102.694
176	HQ1164A	110667138	arCOG00972	H	Coenzyme transport and metabolism	NadR	Nicotinamide mononucleotide adenylyltransferase	COG01056	[H]	Coenzyme_transport_and_metabolism_	pfam01467	cd02166	TIGR01527	HQ1164A	K00952	nadM	@nicotinamide-nucleotide adenylyltransferase [EC:2.7.7.1]	@Metabolism; Metabolism of Cofactors and Vitamins; Nicotinate and nicotinamide metabolism [PATH:ko00760]	HQ1164A	nadM	224705	225340	636	22.4914
177	HQ1165A	110667139	arCOG04309	F	Nucleotide transport and metabolism	-	S-adenosyl-l-methionine hydroxide adenosyltransferase	COG01912	[S]	Function_unknown_	pfam01887			HQ1165A	K09134	K09134	@hypothetical protein	@Unclassified; Poorly Characterized; Function unknown	HQ1165A	HQ_1165A	225337	226137	801	9.62481
178	HQ1166A	110667140	arCOG01257	O	Posttranslational modification, protein turnover, chaperones	GroEL	Chaperonin GroEL, HSP60 family	COG00459	[O]	Posttranslational_modification_protein_turnover_chaperones_	pfam00118	cd03343	TIGR02339	HQ1166A	K04077	groEL, HSPD1	@chaperonin GroEL	@Genetic Information Processing; Folding, Sorting and Degradation; Chaperones and folding catalysts [BR:ko03110] Genetic Information Processing; Folding, Sorting and Degradation; RNA degradation [PATH:ko03018] Human Diseases; Metabolic Diseases; Type I di	HQ1166A	ths3	226921	228486	1566	74.7021
179	HQ1167A	110667141	arCOG01388	M	Cell wall/membrane/envelope biogenesis	-	Glycosyl transferase family 2	COG00463	[M]	Cell_wall/membrane/envelope_biogenesis_	pfam00535	cd00761	TIGR03965	HQ1167A					HQ1167A	gtl4	229282	230214	933	5.87797
180	HQ1168A	385802559	arCOG01794	Q	Secondary metabolites biosynthesis, transport and catabolism	-	SAM-dependent methyltransferase	COG00500	[QR]	Secondary_metabolites_biosynthesis_transport_and_catabolism_,General_function_prediction_only_	pfam08241	cd02440	TIGR01934	HQ1168A	K03183	ubiE	@ubiquinone/menaquinone biosynthesis methyltransferase [EC:2.1.1.-]	@Metabolism; Metabolism of Cofactors and Vitamins; Ubiquinone and other terpenoid-quinone biosynthesis [PATH:ko00130]	HQ1168A	HQ_1168A	230226	231017	792	31.3957
181	HQ1169A	385802560	arCOG00394	K	Transcription	ArsR	Transcriptional regulator containing HTH domain, ArsR family	COG00640	[K]	Transcription_				HQ1169A					HQ1169A	HQ_1169A	231252	231530	279	7.28615
182	HQ1170A	110667144	arCOG00498	R	General function prediction only	-	Metal-dependent hydrolase of the beta-lactamase superfamily II	COG00491	[R]	General_function_prediction_only_	pfam00753		TIGR03413	HQ1170A					HQ1170A	HQ_1170A	231953	232771	819	7.31705
183	HQ1171A	110667145	arCOG02581	R	General function prediction only	-	Fe-S-cluster containining protein	COG00727	[R]	General_function_prediction_only_	pfam03692			HQ1171A					HQ1171A	HQ_1171A	232768	233739	972	10.668
184	HQ1172A	385802563	arCOG01641	R	General function prediction only	-	Predicted RNA-binding protein, contains TRAM domain	COG03269	[R]	General_function_prediction_only_				HQ1172A					HQ1172A	HQ_1172A	233966	234364	399	318.682
185	HQ1173A	110667147	arCOG01359	C	Energy production and conversion	-	Radical SAM superfamily enzyme	COG01031	[C]	Energy_production_and_conversion_	pfam04055		TIGR04013	HQ1173A					HQ1173A	HQ_1173A	234637	236373	1737	6.72084
186	HQ1174A	110667148	arCOG06292	S	Function unknown	-	Uncharacterized protein							HQ1174A					HQ1174A	HQ_1174A	236789	237652	864	4.10908
187	HQ1175A	110667149	arCOG00271	G	Carbohydrate transport and metabolism	RhaT	Permease of the drug/metabolite transporter (DMT) superfamily	COG00697	[GER]	Carbohydrate_transport_and_metabolism_,Amino_acid_transport_and_metabolism_,General_function_prediction_only_	pfam00892,pfam00892		TIGR00950	HQ1175A	K11939	rhtA	@inner membrane transporter RhtA	@Unclassified; Poorly Characterized; General function prediction only	HQ1175A	HQ_1175A	237971	238870	900	8.28486
188	HQ1176A	385802567	arCOG04795	S	Function unknown	-	Zn finger protein, C2C2 type							HQ1176A					HQ1176A	HQ_1176A	239126	239284	159	0.0558513
189	HQ1177A	385802568	arCOG01836	O	Posttranslational modification, protein turnover, chaperones	IbpA	Molecular chaperone (HSP20 family)	COG00071	[O]	Posttranslational_modification_protein_turnover_chaperones_		cd06464		HQ1177A					HQ1177A	hsp20D	239281	239793	513	17.8404
190	HQ1178A	110667152	arCOG01072	L	Replication, recombination and repair	-	NUDIX family hydrolase	COG00494	[LR]	Replication_recombination_and_repair_,General_function_prediction_only_	pfam00293	cd03426		HQ1178A	K18665				HQ1178A	HQ_1178A	239967	240566	600	12.974
191	HQ1179A	110667153	arCOG04675	S	Function unknown	-	Uncharacterized protein							HQ1179A					HQ1179A	HQ_1179A	240789	241358	570	15.9988
192	HQ1180A	110667154	arCOG04794	M	Cell wall/membrane/envelope biogenesis	-	Glycosyltransferase	COG00463	[M]	Cell_wall/membrane/envelope_biogenesis_				HQ1180A	K13693	K13693	@glucosyl-3-phosphoglycerate synthase [EC:2.4.1.-]	@Metabolism; Glycan Biosynthesis and Metabolism; Glycosyltransferases [BR:ko01003]	HQ1180A	gtl5	241580	242710	1131	10.8902
193	HQ1181A	NA	NA	X	NA	NA	NA	NA	NA	NA	NA	NA	NA	NA	NA	NA	NA	NA	HQ1181A	HQ_1181A	242868	243614	747	2.46992
194	HQ1182A	110667155	arCOG01623	C	Energy production and conversion	Tas	Aryl-alcohol dehydrogenase related enzyme	COG00667	[C]	Energy_production_and_conversion_	pfam00248	cd06660	TIGR01293	HQ1182A					HQ1182A	HQ_1182A	243702	244892	1191	15.1569
195	HQ1183A	110667156	arCOG03095	M	Cell wall/membrane/envelope biogenesis	WcaG	Nucleoside-diphosphate-sugar epimerase	COG00451	[MG]	Cell_wall/membrane/envelope_biogenesis_,Carbohydrate_transport_and_metabolism_	pfam13460	cd05266	TIGR01777	HQ1183A					HQ1183A	HQ_1183A	245027	245935	909	16.4173
196	HQ1184A	110667157	arCOG04674	K	Transcription	-	Predicted transcriptional regulator, contains HTH domain							HQ1184A					HQ1184A	HQ_1184A	245935	246387	453	25.5043
197	HQ1185A	110667158	arCOG02945	N	Cell motility	-	Surface protein, possibly associated with type IV pili like system							HQ1185A					HQ1185A	HQ_1185A	246563	249664	3102	9.66939			3099	1170
198	HQ1186A	110667159	arCOG06291	N	Cell motility	-	Predicted pilin/flagellin	SC.00135						HQ1186A					HQ1186A	HQ_1186A	249664	250515	852	1.79142
199	HQ1187A	110667160	arCOG05166	N	Cell motility	-	Predicted pilin/flagellin	SC.00534						HQ1187A					HQ1187A	HQ_1187A	250512	250994	483	2.89579
200	HQ1188A	110667161	arCOG04673	N	Cell motility	-	Predicted pilin/flagellin							HQ1188A					HQ1188A	HQ_1188A	250996	251490	495	3.92213
201	HQ1189A	110667162	arCOG01814	N	Cell motility	TadC	Pilus assembly protein TadC	COG02064	[NU]	Cell_motility_,Intracellular_trafficking_secretion_and_vesicular_transport_				HQ1189A					HQ1189A	HQ_1189A	251653	253488	1836	1.30251
202	HQ1190A	110667163	arCOG01818	N	Cell motility	VirB11	ATPase involved in archaellum/pili biosynthesis	COG00630	[NU]	Cell_motility_,Intracellular_trafficking_secretion_and_vesicular_transport_	pfam00437	cd01130	TIGR03819	HQ1190A					HQ1190A	HQ_1190A	253488	255572	2085	1.70716
203	HQ1191A	110667164	arCOG10216	N	Cell motility	-	Predicted pilin/flagellin							HQ1191A					HQ1191A	HQ_1191A	255657	256130	474	2.64747
204	HQ1192A	110667165	arCOG07564	N	Cell motility	-	Predicted pilin/flagellin, contains class III signal peptide							HQ1192A					HQ1192A	HQ_1192A	256127	256984	858	6.07735
205	HQ1193A	110667166	arCOG06273	M	Cell wall/membrane/envelope biogenesis	-	S-layer protein						TIGR04207	HQ1193A					HQ1193A	HQ_1193A	257398	261474	4077	6.32795			4074	1515
207	HQ1195A	110667168	arCOG04500	S	Function unknown	-	Uncharacterized protein with Ig-like domain							HQ1195A					HQ1195A	HQ_1195A	262266	264143	1878	8.19425
208	HQ1196A	110667169		X										HQ1196A					HQ1196A	HQ_1196A	264219	264863	645	2.07415
209	HQ1197A	110667170	arCOG07560	M	Cell wall/membrane/envelope biogenesis	-	Cell surface protein							HQ1197A	K17570				HQ1197A	hmu2	265518	274175	8658	2.68656			8655	1909
210	HQ1198B	NA	NA	X	NA	NA	NA	NA	NA	NA	NA	NA	NA	NA	NA	NA	NA	NA	HQ1198B	HQ_1198B	274889	275056	168	0
211	HQ1198C	NA	NA	X	NA	NA	NA	NA	NA	NA	NA	NA	NA	NA	NA	NA	NA	NA	HQ1198C	HQ_1198C	274649	274771	123	0
212	HQ1199A	110667171	arCOG11827	S	Function unknown	-	Uncharacterized protein							HQ1199A					HQ1199A	HQ_1199A	275115	275687	573	4.20041
214	HQ1201A	110667173	arCOG06823	O	Posttranslational modification, protein turnover, chaperones	AprE	Subtilisin-like serine protease	COG01404	[O]	Posttranslational_modification_protein_turnover_chaperones_	pfam00082	cd05562	TIGR03921	HQ1201A					HQ1201A	HQ_1201A	276008	278206	2199	5.11481
215	HQ1202A	110667174	arCOG08145	S	Function unknown	-	Predicted transcriptional regulator, contains HTH domain							HQ1202A					HQ1202A	HQ_1202A	279015	279575	561	3.37267
216	HQ1203A	110667175	arCOG03116	S	Function unknown	-	Uncharacterized membrane protein	COG01430	[S]	Function_unknown_	pfam02643			HQ1203A					HQ1203A	HQ_1203A	279700	280251	552	13.4833
217	HQ1204A	110667176	arCOG06987	V	Defense mechanisms	-	CopG/RHH family DNA binding protein	SC.00156						HQ1204A					HQ1204A	HQ_1204A	280697	280915	219	185.038
218	HQ1205A	110667177	arCOG03612	M	Cell wall/membrane/envelope biogenesis	-	PKD repeats containing protein	COG03291	[R]	General_function_prediction_only_	pfam13519	cd14254,cd00198	TIGR03436	HQ1205A					HQ1205A	HQ_1205A	281001	285881	4881	1050.2			4878	1018
219	HQ1206A	110667178	arCOG03906	M	Cell wall/membrane/envelope biogenesis	-	Cell surface protein							HQ1206A					HQ1206A	HQ_1206A	286783	290562	3780	32.4376			3777	1805
220	HQ1207A	110667179	arCOG03906	M	Cell wall/membrane/envelope biogenesis	-	Cell surface protein							HQ1207A					HQ1207A	csg	291388	294354	2967	1843.2
221	HQ1208A	110667180	arCOG06823	O	Posttranslational modification, protein turnover, chaperones	AprE	Subtilisin-like serine protease	COG01404	[O]	Posttranslational_modification_protein_turnover_chaperones_	pfam00082	cd05562	TIGR03921	HQ1208A	K08653	MBTPS1	@membrane-bound transcription factor site-1 protease [EC:3.4.21.112]	@Metabolism; Enzyme Families; Peptidases [BR:ko01002] Genetic Information Processing; Folding, Sorting and Degradation; Chaperones and folding catalysts [BR:ko03110] Genetic Information Processing; Folding, Sorting and Degradation; Protein processing in e	HQ1208A	HQ_1208A	295263	297122	1860	31.9271
222	HQ1209A	NA	NA	X	NA	NA	NA	NA	NA	NA	NA	NA	NA	NA	NA	NA	NA	NA	HQ1209A	HQ_1209A	297359	298187	829	1.72799
223	HQ1210A	110667181	arCOG03613	S	Function unknown	-	Beta-propeller repeats containing protein				pfam09423,pfam13499	cd07389,cd14254		HQ1210A					HQ1210A	HQ_1210A	298589	298966	378	1.84755
224	HQ1211A	110667182		X										HQ1211A					HQ1211A	HQ_1211A	298971	299219	249	1.50465
225	HQ1212A	110667183	arCOG04803	S	Function unknown	-	Uncharacterized membrane protein	SC.00126						HQ1212A					HQ1212A	HQ_1212A	299341	299739	399	129.992
226	HQ1213A	NA	NA	X	NA	NA	NA	NA	NA	NA	NA	NA	NA	NA	NA	NA	NA	NA	HQ1213A	HQ_1213A	300303	301070	768	5.8388
227	HQ1214A	110667184	arCOG02079	M	Cell wall/membrane/envelope biogenesis	-	S-layer protein, possibly associated with type IV pili like system	COG01361	[M]	Cell_wall/membrane/envelope_biogenesis_				HQ1214A					HQ1214A	HQ_1214A	301206	302834	1629	23.4477
228	HQ1215A	110667185	arCOG02174	R	General function prediction only	-	Predicted exporter of the RND superfamily	COG01033	[R]	General_function_prediction_only_	pfam03176,pfam03176		TIGR00921	HQ1215A	K07003	K07003	@	@Unclassified; Poorly Characterized; General function prediction only	HQ1215A	HQ_1215A	302839	305178	2340	14.7766
229	HQ1216A	110667186	arCOG02053	T	Signal transduction mechanisms	UspA	Nucleotide-binding protein, UspA family	COG00589	[T]	Signal_transduction_mechanisms_	pfam00582	cd00293		HQ1216A					HQ1216A	HQ_1216A	305171	305668	498	5.18181
230	HQ1217A	110667187	arCOG01377	R	General function prediction only	-	Phosphodiesterase of AP superfamily	COG03379	[S]	Function_unknown_	pfam01663			HQ1217A					HQ1217A	HQ_1217A	305828	307177	1350	42.4244
231	HQ1218A	110667188	arCOG03911	S	Function unknown	-	Uncharacterized membrane protein	COG03462	[S]	Function_unknown_	pfam09851			HQ1218A					HQ1218A	HQ_1218A	307442	307960	519	3.24501
232	HQ1219A	385802594	arCOG03097	S	Function unknown	-	Uncharacterized protein							HQ1219A					HQ1219A	HQ_1219A	308086	308586	501	15.9405
233	HQ1220A	110667190	arCOG00305	L	Replication, recombination and repair	POL4	DNA polymerase IV (family X)	COG01796	[L]	Replication_recombination_and_repair_				HQ1220A	K02347	dpx	@DNA polymerase (family X)	@Genetic Information Processing; Replication and Repair; DNA repair and recombination proteins [BR:ko03400]	HQ1220A	polX	308586	310373	1788	13.1819
234	HQ1221A	110667191	arCOG04290	R	General function prediction only	-	PIN-domain and Zn ribbon	COG01656	[S]	Function_unknown_	pfam01927			HQ1221A	K09122	K09122	@hypothetical protein	@Unclassified; Poorly Characterized; Function unknown	HQ1221A	HQ_1221A	310541	311092	552	10.056
235	HQ1222A	110667192	arCOG02827	S	Function unknown	-	Uncharacterized membrane protein							HQ1222A					HQ1222A	HQ_1222A	311119	312087	969	26.6463
236	HQ1223A	110667193	arCOG06212	S	Function unknown	-	Uncharacterized protein							HQ1223A					HQ1223A	HQ_1223A	312287	312658	372	61.3556
237	HQ1224A	110667194	arCOG05750	E	Amino acid transport and metabolism	-	Metal-dependent membrane protease, CAAX family	COG01266	[R]	General_function_prediction_only_				HQ1224A					HQ1224A	HQ_1224A	312859	313548	690	9.60176
238	HQ1225A	385802600	arCOG02190	P	Inorganic ion transport and metabolism	ACR3	Arsenite efflux pump ACR3 or related permease	COG00798	[P]	Inorganic_ion_transport_and_metabolism_	pfam01758		TIGR00832	HQ1225A	K03325	TC.ACR3	@arsenite transporter, ACR3 family	@Unclassified; Cellular Processes and Signaling; Other ion-coupled transporters	HQ1225A	HQ_1225A	313928	314932	1005	6.67871
239	HQ1226A	110667196	arCOG04269	S	Function unknown	-	Protein, predicted to be involved in DNA repair	COG01602	[S]	Function_unknown_	pfam04894,pfam04895			HQ1226A					HQ1226A	HQ_1226A	315361	316629	1269	10.7631
240	HQ1227A	110667197	arCOG01981	K	Transcription	SUA7	Transcription initiation factor TFIIB, Brf1 subunit/Transcription initiation factor TFIIB	COG01405	[K]	Transcription_	pfam08271,pfam00382,pfam00382	cd00043		HQ1227A	K03124	TFIIB	@transcription initiation factor TFIIB	@Genetic Information Processing; Transcription; Basal transcription factors [PATH:ko03022]	HQ1227A	tfbA2	316777	317766	990	177.046
241	HQ1228A	110667198	arCOG02942	L	Replication, recombination and repair	RnhA	Ribonuclease HI	COG00328	[L]	Replication_recombination_and_repair_	pfam13456	cd09279		HQ1228A					HQ1228A	rnhA3	317977	318573	597	28.7241
242	HQ1229A	NA	NA	X	NA	NA	NA	NA	NA	NA	NA	NA	NA	NA	NA	NA	NA	NA	HQ1229A	HQ_1229A	318566	319195	630	10.8034
243	HQ1230A	385802606	arCOG00006	K	Transcription	-	Transcriptional regulator, PadR family	COG01695	[K]	Transcription_	pfam03551			HQ1230A	K10947	padR	@PadR family transcriptional regulator, regulatory protein PadR	@Genetic Information Processing; Transcription; Transcription factors [BR:ko03000]	HQ1230A	rosR	319258	319617	360	181.404
244	HQ1231A	110667200	arCOG01711	C	Energy production and conversion	Ppa	Inorganic pyrophosphatase	COG00221	[C]	Energy_production_and_conversion_	pfam00719	cd00412		HQ1231A	K01507	E3.6.1.1, ppa	@inorganic pyrophosphatase [EC:3.6.1.1]	@Metabolism; Energy Metabolism; Oxidative phosphorylation [PATH:ko00190]	HQ1231A	ipp	319761	320294	534	47.3913
245	HQ1232A	110667201	arCOG12114	S	Function unknown	-	Uncharacterized protein							HQ1232A					HQ1232A	HQ_1232A	320415	320561	147	0.0649016
246	HQ1233A	110667202	arCOG01768	E	Amino acid transport and metabolism	GlpG	Membrane associated serine protease	COG00705	[R]	General_function_prediction_only_	pfam01694			HQ1233A	K09650	PARL, PSARL, PCP1	@rhomboid-like protein [EC:3.4.21.105]	@Metabolism; Enzyme Families; Peptidases [BR:ko01002]	HQ1233A	HQ_1233A	320798	321718	921	42.7884
247	HQ1234A	110667203	arCOG00929	L	Replication, recombination and repair	Nfi	Deoxyinosine 3'endonuclease (endonuclease V)	COG01515	[L]	Replication_recombination_and_repair_	pfam04493	cd06559		HQ1234A	K05982	E3.1.21.7, nfi	@deoxyribonuclease V [EC:3.1.21.7]	@Genetic Information Processing; Replication and Repair; DNA repair and recombination proteins [BR:ko03400]	HQ1234A	nfi	321732	322577	846	11.9297
248	HQ1235A	385802611	arCOG01259	I	Lipid transport and metabolism	FabG	Short-chain alcohol dehydrogenase	COG01028	[IQR]	Lipid_transport_and_metabolism_,Secondary_metabolites_biosynthesis_transport_and_catabolism_,General_function_prediction_only_		cd05233	TIGR01830	HQ1235A					HQ1235A	HQ_1235A	322826	323683	858	9.01148
249	HQ1236A	110667205	arCOG02849	P	Inorganic ion transport and metabolism	ArsA	Oxyanion-translocating ATPase	COG00003	[P]	Inorganic_ion_transport_and_metabolism_	pfam02374	cd02035	TIGR00345	HQ1236A	K01551	E3.6.3.16, arsA	@arsenite-transporting ATPase [EC:3.6.3.16]	@Unclassified; Cellular Processes and Signaling; Other transporters	HQ1236A	arsA2	323862	325106	1245	15.4367
250	HQ1237A	110667206	arCOG01134	E	Amino acid transport and metabolism	-	Aspartate/tyrosine/aromatic aminotransferase	COG00436	[E]	Amino_acid_transport_and_metabolism_	pfam00155	cd00609	TIGR03540	HQ1237A					HQ1237A	aspC1	325208	326329	1122	5.43074
251	HQ1238A	110667207	arCOG04589	R	General function prediction only	CinA	Uncharacterized protein (competence- and mitomycin-induced)	COG01546	[R]	General_function_prediction_only_	pfam02464		TIGR00199	HQ1238A	K03743	K03743	@	@Unclassified; Poorly Characterized; General function prediction only	HQ1238A	cinA1	326649	327167	519	5.66489
252	HQ1239A	110667208	arCOG04590	R	General function prediction only	-	Membrane assocaited metal-dependent hydrolase	SC.00501			pfam04307			HQ1239A					HQ1239A	HQ_1239A	327354	327941	588	12.8908
253	HQ1240A	110667209	arCOG00306	R	General function prediction only	-	Metal-dependent phosphoesterase (PHP family)	COG00613	[R]	General_function_prediction_only_	pfam13263			HQ1240A					HQ1240A	HQ_1240A	328105	328872	768	9.14747
254	HQ1241A	385802617	arCOG01920	K	Transcription	NusG	Transcription antiterminator NusG	COG00250	[K]	Transcription_	pfam03439	cd09887,cd06091	TIGR00405	HQ1241A	K02601	nusG	@transcriptional antiterminator NusG	@Unclassified; Genetic Information Processing; Transcription related proteins	HQ1241A	spt5	329301	329753	453	24.9022
255	HQ1242A	385802618	arCOG02204	U	Intracellular trafficking, secretion, and vesicular transport	Sss1	Preprotein translocase subunit Sss1	COG02443	[U]	Intracellular_trafficking_secretion_and_vesicular_transport_				HQ1242A					HQ1242A	secE	329760	329933	174	0.525542
256	HQ1243A	110667212	arCOG02201	D	Cell cycle control, cell division, chromosome partitioning	FtsZ	Cell division GTPase	COG00206	[D]	Cell_cycle_control_cell_division_chromosome_partitioning_	pfam00091,pfam12327	cd02201	TIGR00065	HQ1243A	K03531	ftsZ	@cell division protein FtsZ	@Genetic Information Processing; Replication and Repair; Chromosome [BR:ko03036] Cellular Processes; Cell Motility; Cytoskeleton proteins [BR:ko04812] Cellular Processes; Cell Growth and Death; Cell cycle - Caulobacter [PATH:ko04112]	HQ1243A	ftsZ1	330405	331721	1317	116.369
257	HQ1244A	110667213	arCOG01616	J	Translation, ribosomal structure and biogenesis	GEK1	D-aminoacyl-tRNA deacylase, involved in ethanol tolerance	COG01650	[S]	Function_unknown_	pfam04414			HQ1244A	K09716	K09716	@hypothetical protein	@Unclassified; Poorly Characterized; Function unknown	HQ1244A	dtdA	331955	333520	1566	10.8617
258	HQ1245A	110667214	arCOG01033	E	Amino acid transport and metabolism	AroE	Shikimate 5-dehydrogenase	COG00169	[E]	Amino_acid_transport_and_metabolism_	pfam08501,pfam01488	cd01065	TIGR00507	HQ1245A	K00014	aroE	@shikimate dehydrogenase [EC:1.1.1.25]	@Metabolism; Amino Acid Metabolism; Phenylalanine, tyrosine and tryptophan biosynthesis [PATH:ko00400]	HQ1245A	aroE	333818	334636	819	13.8132
259	HQ1246A	110667215	arCOG06233	L	Replication, recombination and repair	-	Toprim domain and Zn-finger domain				pfam01751,pfam01131,pfam01396	cd03362,cd00186	TIGR01057	HQ1246A					HQ1246A	HQ_1246A	334956	335798	843	46.537
260	HQ1247A	110667216	arCOG02297	E	Amino acid transport and metabolism	IlvE	Branched-chain amino acid aminotransferase/4-amino-4-deoxychorismate lyase	COG00115	[EH]	Amino_acid_transport_and_metabolism_,Coenzyme_transport_and_metabolism_	pfam01063	cd01558	TIGR01122	HQ1247A	K00824	dat	@D-alanine transaminase [EC:2.6.1.21]	@Metabolism; Amino Acid Metabolism; Lysine degradation [PATH:ko00310] Metabolism; Amino Acid Metabolism; Arginine and proline metabolism [PATH:ko00330] Metabolism; Amino Acid Metabolism; Phenylalanine metabolism [PATH:ko00360] Metabolism; Amino Acid Metab	HQ1247A	pabC	335795	336718	924	20.979
261	HQ1248A	110667217	arCOG02851	P	Inorganic ion transport and metabolism	{NirD}	Ferredoxin subunit of nitrite reductase or ring-hydroxylating dioxygenase	COG02146	[PR]	Inorganic_ion_transport_and_metabolism_,General_function_prediction_only_	pfam00355	cd03467		HQ1248A					HQ1248A	HQ_1248A	336773	337201	429	22.8886
262	HQ1249A	385802625	arCOG02228	I	Lipid transport and metabolism	GtrA	GtrA-like flippase	COG02246	[S]	Function_unknown_	pfam04138			HQ1249A					HQ1249A	HQ_1249A	337547	338020	474	2.94938
263	HQ1250A	110667219	arCOG00895	M	Cell wall/membrane/envelope biogenesis	-	Glycosyl transferase family 2	COG00463	[M]	Cell_wall/membrane/envelope_biogenesis_	pfam00535	cd06442	TIGR04182	HQ1250A					HQ1250A	gtl3	338023	339087	1065	13.1388
264	HQ1251A	110667220	arCOG00563	M	Cell wall/membrane/envelope biogenesis	-	Oligosaccharyl transferase, PMT/STT3 family	COG05427	[S]	Function_unknown_	pfam10060		TIGR03662	HQ1251A					HQ1251A	HQ_1251A	339376	341895	2520	8.99433
265	HQ1252A	385802628	arCOG04784	S	Function unknown	-	Uncharacterized protein							HQ1252A					HQ1252A	HQ_1252A	341900	342157	258	67.8572
266	HQ1253A	385802629	arCOG04109	J	Translation, ribosomal structure and biogenesis	RPL42A	Ribosomal protein L44E	COG01631	[J]	Translation_ribosomal_structure_and_biogenesis_	pfam00935			HQ1253A	K02929	RP-L44e, RPL44	@large subunit ribosomal protein L44e	@Genetic Information Processing; Translation; Ribosome [PATH:ko03010] Genetic Information Processing; Translation; Ribosome [BR:ko03011]	HQ1253A	rpl42e	342278	342559	282	370.905
267	HQ1254A	110667223	arCOG04108	J	Translation, ribosomal structure and biogenesis	RPS27A	Ribosomal protein S27E	COG02051	[J]	Translation_ribosomal_structure_and_biogenesis_	pfam01667			HQ1254A	K02978	RP-S27e, RPS27	@small subunit ribosomal protein S27e	@Genetic Information Processing; Translation; Ribosome [PATH:ko03010] Genetic Information Processing; Translation; Ribosome [BR:ko03011]	HQ1254A	rps27e	342563	342790	228	55.6963
268	HQ1255A	110667224	arCOG04107	J	Translation, ribosomal structure and biogenesis	SUI2	Translation initiation factor 2, alpha subunit (eIF-2alpha)	COG01093	[J]	Translation_ribosomal_structure_and_biogenesis_	pfam00575,pfam07541	cd04452	TIGR00717	HQ1255A	K03237	eIF-2A, EIF2S1	@translation initiation factor eIF-2 alpha subunit	@Genetic Information Processing; Translation; Translation factors [BR:ko03012] Genetic Information Processing; Translation; RNA transport [PATH:ko03013] Genetic Information Processing; Folding, Sorting and Degradation; Protein processing in endoplasmic re	HQ1255A	tif2a	342888	343688	801	43.9677
269	HQ1256A	110667225	arCOG00906	J	Translation, ribosomal structure and biogenesis	Nop10	rRNA maturation protein Nop10, contains Zn-ribbon domain	COG02260	[J]	Translation_ribosomal_structure_and_biogenesis_	pfam04135			HQ1256A					HQ1256A	nop10	343813	343995	183	0.402642
270	HQ1257A	110667226	arCOG00348	R	General function prediction only	-	Archaeal enzyme of ATP-grasp superfamily	COG02047	[R]	General_function_prediction_only_	pfam09754		TIGR00162	HQ1257A	K07159	K07159	@	@Unclassified; Poorly Characterized; General function prediction only	HQ1257A	HQ_1257A	344000	344758	759	44.1846
271	HQ1258A	110667227	arCOG12115	S	Function unknown	-	Uncharacterized protein							HQ1258A					HQ1258A	HQ_1258A	345472	345948	477	10.5482
272	HQ1259A	110667228	arCOG02256	R	General function prediction only	-	Predicted epimerase, PhzC/PhzF homolog	COG00384	[R]	General_function_prediction_only_	pfam02567		TIGR00654	HQ1259A					HQ1259A	phzF	346446	347399	954	10.9374
273	HQ1260A	110667229	arCOG00040	H	Coenzyme transport and metabolism	Hpt1	Hypoxanthine phosphoribosyltransferase	COG02236	[R]	General_function_prediction_only_	pfam00156	cd06223	TIGR01251	HQ1260A	K07101	K07101	@	@Unclassified; Poorly Characterized; General function prediction only	HQ1260A	gptA2	347514	348278	765	5.14087
274	HQ1261A	110667230	arCOG04756	R	General function prediction only	-	Predicted permease	COG00679	[R]	General_function_prediction_only_				HQ1261A	K07088	K07088	@	@Unclassified; Poorly Characterized; General function prediction only	HQ1261A	HQ_1261A	348291	349247	957	1.92279
275	HQ1262A	110667231	arCOG01327	F	Nucleotide transport and metabolism	Pnp	Purine nucleoside phosphorylase	COG00005	[F]	Nucleotide_transport_and_metabolism_	pfam01048		TIGR01694	HQ1262A	K00772	E2.4.2.28, mtaP	@5'-methylthioadenosine phosphorylase [EC:2.4.2.28]	@Metabolism; Amino Acid Metabolism; Cysteine and methionine metabolism [PATH:ko00270]	HQ1262A	mtaP	349950	350855	906	4.76387
276	HQ1263A	110667232	arCOG02610	L	Replication, recombination and repair	ScpA	Chromatin segregation and condensation protein Rec8/ScpA/Scc1, kleisin family	COG01354	[S]	Function_unknown_	pfam02616			HQ1263A	K05896	scpA	@segregation and condensation protein A	@Genetic Information Processing; Replication and Repair; Chromosome [BR:ko03036]	HQ1263A	scpA	350967	351911	945	9.67862
277	HQ1264A	110667233	arCOG00371	D	Cell cycle control, cell division, chromosome partitioning	Smc	Chromosome segregation ATPase	COG01196	[D]	Cell_cycle_control_cell_division_chromosome_partitioning_	pfam02463	cd03278,cd03278	TIGR02169	HQ1264A	K03529	smc	@chromosome segregation protein	@Genetic Information Processing; Replication and Repair; Chromosome [BR:ko03036]	HQ1264A	smc	351904	355500	3597	17.6819			3594	1033
278	HQ1265A	385802641	arCOG06890	S	Function unknown	-	Uncharacterized protein							HQ1265A					HQ1265A	HQ_1265A	355630	355953	324	188.931
279	HQ1266A	110667235	arCOG01718	J	Translation, ribosomal structure and biogenesis	GatB	Asp-tRNAAsn/Glu-tRNAGln amidotransferase B subunit	COG00064	[J]	Translation_ribosomal_structure_and_biogenesis_	pfam02934,pfam02637		TIGR00133	HQ1266A	K02434	gatB	@aspartyl-tRNA(Asn)/glutamyl-tRNA (Gln) amidotransferase subunit B [EC:6.3.5.6 6.3.5.7]	@Genetic Information Processing; Translation; Aminoacyl-tRNA biosynthesis [PATH:ko00970]	HQ1266A	gatB	356333	357823	1491	18.0611
280	HQ1267A	110667236	arCOG06233	L	Replication, recombination and repair	-	Toprim domain and Zn-finger domain				pfam01751,pfam01131,pfam01396	cd03362,cd00186	TIGR01057	HQ1267A	K03168	topA	@DNA topoisomerase I [EC:5.99.1.2]	@Genetic Information Processing; Replication and Repair; DNA replication proteins [BR:ko03032] Genetic Information Processing; Replication and Repair; DNA repair and recombination proteins [BR:ko03400]	HQ1267A	topA2	358124	360697	2574	23.5248
281	HQ1268A	435846978	arCOG02984	K	Transcription	CspC	Cold shock protein, CspA family	COG01278	[K]	Transcription_	pfam00313	cd04458	TIGR02381	HQ1268A					HQ1268A	cspA1	361003	361197	195	12.6932
282	HQ1269A	385802645	arCOG01085	I	Lipid transport and metabolism	PcrB	(S)-3-O-geranylgeranylglyceryl phosphate synthase, TIM-barrel fold	COG01646	[R]	General_function_prediction_only_	pfam01884	cd02812	TIGR01768	HQ1269A	K07094	K07094	@	@Unclassified; Poorly Characterized; General function prediction only	HQ1269A	pcrB	361607	362326	720	38.6914
283	HQ1270A	110667239	arCOG00406	J	Translation, ribosomal structure and biogenesis	AsnS	Aspartyl/asparaginyl-tRNA synthetase	COG00017	[J]	Translation_ribosomal_structure_and_biogenesis_	pfam01336,pfam00152	cd04316,cd00776	TIGR00458	HQ1270A	K01876	DARS, aspS	@aspartyl-tRNA synthetase [EC:6.1.1.12]	@Metabolism; Amino Acid Metabolism; Amino acid related enzymes [BR:ko01007] Genetic Information Processing; Translation; Aminoacyl-tRNA biosynthesis [PATH:ko00970]	HQ1270A	aspS	362844	364148	1305	53.9733
284	HQ1271A	385802647	arCOG04263	H	Coenzyme transport and metabolism	-	Pantoate kinase	COG01829	[R]	General_function_prediction_only_	pfam00288			HQ1271A	K06982	K06982	@	@Unclassified; Poorly Characterized; General function prediction only	HQ1271A	HQ_1271A	364149	365063	915	36.5554
285	HQ1272A	110667241	arCOG04262	H	Coenzyme transport and metabolism	-	Phosphopantothenate synthetase	COG01701	[S]	Function_unknown_	pfam02006			HQ1272A	K09722	K09722	@hypothetical protein	@Unclassified; Poorly Characterized; Function unknown	HQ1272A	HQ_1272A	365924	366733	810	11.2624
286	HQ1274A	NA	NA	X	NA	NA	NA	NA	NA	NA	NA	NA	NA	NA	NA	NA	NA	NA	HQ1274A	HQ_1274A	366801	367220	420	2.05895
287	HQ1274C	NA	NA	X	NA	NA	NA	NA	NA	NA	NA	NA	NA	NA	NA	NA	NA	NA	HQ1274C	HQ_1274C	367265	367333	69	0
288	HQ1275A	385802650	arCOG04712	O	Posttranslational modification, protein turnover, chaperones	ECM4	Predicted glutathione S-transferase	COG00435	[O]	Posttranslational_modification_protein_turnover_chaperones_	pfam13409,pfam13410	cd03190		HQ1275A	K07393	ECM4	@putative glutathione S-transferase	@Unclassified; Genetic Information Processing; Protein folding and associated processing	HQ1275A	HQ_1275A	367414	368415	1002	58.9036
289	HQ1276A	385802651	arCOG00574	H	Coenzyme transport and metabolism	THI4	Archaeal ribulose 1,5-bisphosphate synthetase/yeast thiazole synthase	COG01635	[H]	Coenzyme_transport_and_metabolism_	pfam01946		TIGR00292	HQ1276A	K03146	thi1	@thiamine biosynthetic enzyme	@Unclassified; Poorly Characterized; General function prediction only	HQ1276A	thi4	368587	369510	924	447.017
290	HQ1277A	110667244	arCOG00021	H	Coenzyme transport and metabolism	-	Predicted transcriptional regulator fused phosphomethylpyrimidine kinase, involved in the thiamin biosynthesis	COG01992	[S]	Function_unknown_	pfam10120			HQ1277A					HQ1277A	thiN	369729	370673	945	12.2951
291	HQ1277B	NA	NA	X	NA	NA	NA	NA	NA	NA	NA	NA	NA	NA	NA	NA	NA	NA	HQ1277B	HQ_1277B	371631	371774	144	0.127923
292	HQ1278A	385802653	arCOG04048	F	Nucleotide transport and metabolism	Dcd	Deoxycytidine deaminase	COG00717	[F]	Nucleotide_transport_and_metabolism_	pfam00692	cd07557	TIGR02274	HQ1278A	K01494	E3.5.4.13, dcd	@dCTP deaminase [EC:3.5.4.13]	@Metabolism; Nucleotide Metabolism; Pyrimidine metabolism [PATH:ko00240]	HQ1278A	dcd1	370670	371290	621	9.14952
293	HQ1279A	110667246	arCOG04228	J	Translation, ribosomal structure and biogenesis	Pth2	Peptidyl-tRNA hydrolase	COG01990	[S]	Function_unknown_	pfam01981	cd02430	TIGR00283	HQ1279A	K04794	PTH2	@peptidyl-tRNA hydrolase, PTH2 family [EC:3.1.1.29]	@Unclassified; Genetic Information Processing; Translation proteins	HQ1279A	pth	372020	372358	339	39.4466
294	HQ1280A	110667247	arCOG02332	T	Signal transduction mechanisms	-	Signal transduction histidine kinase, contains REC and PAS-like domains	COG00642	[T]	Signal_transduction_mechanisms_	pfam08448,pfam02518	cd00075	TIGR01386	HQ1280A	K07709	hydH, zraS	@two-component system, NtrC family, sensor histidine kinase HydH [EC:2.7.13.3]	@Metabolism; Enzyme Families; Protein kinases [BR:ko01001] Environmental Information Processing; Signal Transduction; Two-component system [PATH:ko02020] Environmental Information Processing; Signal Transduction; Two-component system [BR:ko02022]	HQ1280A	HQ_1280A	373020	374123	1104	14.4406
295	HQ1281A	110667248	arCOG04252	J	Translation, ribosomal structure and biogenesis	TruD	tRNA(Glu) U13 pseudouridine synthase TruD	COG00585	[S]	Function_unknown_	pfam01142	cd02577	TIGR00094	HQ1281A	K06176	truD	@tRNA pseudouridine synthase D [EC:5.4.99.12]	@Unclassified; Genetic Information Processing; Translation proteins	HQ1281A	truD	374402	375856	1455	5.7159
296	HQ1282A	385802657	arCOG02192	R	General function prediction only	-	Predicted metal-binding protein, DUF2103 family	COG04031	[R]	General_function_prediction_only_	pfam09876			HQ1282A					HQ1282A	HQ_1282A	376496	377218	723	12.3982
297	HQ1283A	110667250	arCOG04208	J	Translation, ribosomal structure and biogenesis	RPL43A	Ribosomal protein L37AE/L43A	COG01997	[J]	Translation_ribosomal_structure_and_biogenesis_	pfam01780		TIGR00280	HQ1283A					HQ1283A	rpl43e	377461	377739	279	235.014
298	HQ1284A	385802659	arCOG04341	K	Transcription	RPC12	DNA-directed RNA polymerase, subunit RPC12/RpoP (contains C4-type Zn-finger)	COG01996	[K]	Transcription_				HQ1284A					HQ1284A	rpoP	377755	377889	135	0.268012
299	HQ1285A	110667252	arCOG04414	J	Translation, ribosomal structure and biogenesis	Pcc1	Subunit of KEOPS complex (Cgi121BUD32KAE1)	COG02892	[S]	Function_unknown_				HQ1285A					HQ1285A	pcc1	378104	378520	417	15.634
300	HQ1286A	385802661	arCOG01342	O	Posttranslational modification, protein turnover, chaperones	GimC	Prefoldin, chaperonin cofactor	COG01382	[O]	Posttranslational_modification_protein_turnover_chaperones_	pfam01920	cd00632	TIGR02338	HQ1286A					HQ1286A	pfdB	378743	379132	390	61.9379
301	HQ1287A	110667254	arCOG04665	S	Function unknown	-	Uncharacterized protein							HQ1287A					HQ1287A	HQ_1287A	379125	379409	285	23.4622
302	HQ1288A	110667255	arCOG04351	I	Lipid transport and metabolism	-	Predicted membrane associated lipid hydrolase, neutral ceramidase superfamily	COG03356	[S]	Function_unknown_	pfam09843			HQ1288A					HQ1288A	HQ_1288A	379628	381535	1908	13.1876
303	HQ1289A	110667256	arCOG00087	F	Nucleotide transport and metabolism	GuaA	GMP synthase - Glutamine amidotransferase domain	COG00518	[F]	Nucleotide_transport_and_metabolism_	pfam00117	cd01742	TIGR00888	HQ1289A	K01951	E6.3.5.2, guaA	@GMP synthase (glutamine-hydrolysing) [EC:6.3.5.2]	@Metabolism; Nucleotide Metabolism; Purine metabolism [PATH:ko00230] Metabolism; Xenobiotics Biodegradation and Metabolism; Drug metabolism - other enzymes [PATH:ko00983] Metabolism; Enzyme Families; Peptidases [BR:ko01002]	HQ1289A	guaAa1	381564	382118	555	41.9793
304	HQ1290A	110667257	arCOG04666	S	Function unknown	-	Uncharacterized protein							HQ1290A					HQ1290A	HQ_1290A	382589	383248	660	21.1065
305	HQ1291A	110667258	arCOG03113	S	Function unknown	-	Uncharacterized protein	COG01430	[S]	Function_unknown_	pfam02643			HQ1291A					HQ1291A	HQ_1291A	383599	383958	360	1.96543
306	HQ1292A	110667259	arCOG02092	E	Amino acid transport and metabolism	LeuA	Isopropylmalate/homocitrate/citramalate synthase	COG00119	[E]	Amino_acid_transport_and_metabolism_	pfam00682,pfam01037	cd07940	TIGR02146	HQ1292A	K09011	cimA	@D-citramalate synthase [EC:2.3.1.182]	@Metabolism; Amino Acid Metabolism; Valine, leucine and isoleucine biosynthesis [PATH:ko00290]	HQ1292A	leuA2	384154	385749	1596	141.653
307	HQ1293A	110667260	arCOG07588	S	Function unknown	-	Uncharacterized protein							HQ1293A					HQ1293A	HQ_1293A	385877	386245	369	9.72209
308	HQ1294A	110667261	arCOG04669	S	Function unknown	-	Uncharacterized protein							HQ1294A					HQ1294A	HQ_1294A	387006	387464	459	3.15034
309	HQ1295A	110667262	arCOG00194	V	Defense mechanisms	CcmA	ABC-type multidrug transport system, ATPase component	COG01131	[V]	Defense_mechanisms_	pfam00005	cd03230	TIGR01188	HQ1295A	K01990	ABC-2.A	@ABC-2 type transport system ATP-binding protein	@Environmental Information Processing; Membrane Transport; Transporters [BR:ko02000]	HQ1295A	HQ_1295A	387606	388769	1164	12.1405
310	HQ1296A	110667263	arCOG01465	V	Defense mechanisms	-	ABC-type multidrug transport system, permease component	COG00842	[V]	Defense_mechanisms_				HQ1296A					HQ1296A	HQ_1296A	388766	389602	837	3.31772
311	HQ1297A	110667264	arCOG09123	S	Function unknown	-	Uncharacterized membrane protein	SC.00198						HQ1297A					HQ1297A	HQ_1297A	389711	390103	393	10.0701
312	HQ1298A	110667265	arCOG02840	L	Replication, recombination and repair	PhrB	Deoxyribodipyrimidine photolyase	COG00415	[L]	Replication_recombination_and_repair_	pfam00875,pfam03441		TIGR03556	HQ1298A	K02295	CRY	@cryptochrome	@Genetic Information Processing; Replication and Repair; DNA repair and recombination proteins [BR:ko03400] Organismal Systems; Environmental Adaptation; Circadian rhythm - mammal [PATH:ko04710]	HQ1298A	phr1	390242	391633	1392	12.8248
313	HQ1299A	110667266	arCOG00457	R	General function prediction only	-	Predicted dinucleotide-binding enzyme	COG02085	[R]	General_function_prediction_only_	pfam03807		TIGR01915	HQ1299A	K06988	K06988	@	@Unclassified; Poorly Characterized; General function prediction only	HQ1299A	npdG	391786	392454	669	25.8947
314	HQ1300A	110667267	arCOG02677	E	Amino acid transport and metabolism	HisI	Phosphoribosyl-ATP pyrophosphohydrolase	COG00140	[E]	Amino_acid_transport_and_metabolism_	pfam01503	cd11534	TIGR03188	HQ1300A	K01523	hisE	@phosphoribosyl-ATP pyrophosphohydrolase [EC:3.6.1.31]	@Metabolism; Amino Acid Metabolism; Histidine metabolism [PATH:ko00340]	HQ1300A	hisE	392726	393028	303	31.3468
315	HQ1301A	110667268	arCOG00034	H	Coenzyme transport and metabolism	PDX2	Predicted glutamine amidotransferase involved in pyridoxine biosynthesis	COG00311	[H]	Coenzyme_transport_and_metabolism_	pfam01174	cd01749	TIGR03800	HQ1301A	K08681	pdxT, pdx2	@glutamine amidotransferase [EC:2.6.-.-]	@Metabolism; Metabolism of Cofactors and Vitamins; Vitamin B6 metabolism [PATH:ko00750]	HQ1301A	pdxT	393222	393839	618	12.2305
316	HQ1302A	110667269	arCOG02957	U	Intracellular trafficking, secretion, and vesicular transport	SBH1	Preprotein translocase subunit Sec61beta	COG04023	[U]	Intracellular_trafficking_secretion_and_vesicular_transport_	pfam03911			HQ1302A					HQ1302A	secG	393964	394128	165	0.107641
317	HQ1303A	110667270	arCOG11561	R	General function prediction only	-	SnoaL/NTF2 family protein				pfam12680			HQ1303A					HQ1303A	HQ_1303A	395239	395583	345	5.07242
318	HQ1304A	110667271	arCOG12015	S	Function unknown	-	Uncharacterized protein							HQ1304A					HQ1304A	HQ_1304A	395983	396627	645	8.14392
319	HQ1305A	110667272	arCOG02977	S	Function unknown	-	Uncharacterized protein	SC.00019						HQ1305A					HQ1305A	HQ_1305A	396804	397310	507	2.64841
320	HQ1306A	110667273	arCOG00184	E	Amino acid transport and metabolism	AppF	ABC-type oligopeptide transport system, ATPase component	COG04608	[E]	Amino_acid_transport_and_metabolism_	pfam00005	cd03257	TIGR02769	HQ1306A	K02032	ABC.PE.A1	@peptide/nickel transport system ATP-binding protein	@Environmental Information Processing; Membrane Transport; Transporters [BR:ko02000] Environmental Information Processing; Membrane Transport; ABC transporters [PATH:ko02010]	HQ1306A	dppF1	397452	398723	1272	14.7152
321	HQ1307A	110667274	arCOG00181	E	Amino acid transport and metabolism	DppD	ABC-type dipeptide/oligopeptide/nickel transport system, ATPase component	COG00444	[EP]	Amino_acid_transport_and_metabolism_,Inorganic_ion_transport_and_metabolism_	pfam00005	cd03257	TIGR02770	HQ1307A					HQ1307A	dppD1	398720	400105	1386	6.18982
322	HQ1308A	110667275	arCOG00748	E	Amino acid transport and metabolism	DppC	ABC-type dipeptide/oligopeptide/nickel transport system, permease component	COG01173	[EP]	Amino_acid_transport_and_metabolism_,Inorganic_ion_transport_and_metabolism_	pfam12911,pfam00528	cd06261	TIGR02790	HQ1308A	K02034	ABC.PE.P1	@peptide/nickel transport system permease protein	@Environmental Information Processing; Membrane Transport; Transporters [BR:ko02000] Environmental Information Processing; Membrane Transport; ABC transporters [PATH:ko02010]	HQ1308A	dppC1	400110	401132	1023	2.2106
323	HQ1309A	385802684	arCOG00751	E	Amino acid transport and metabolism	DppB	ABC-type dipeptide/oligopeptide/nickel transport system, permease component	COG00601	[EP]	Amino_acid_transport_and_metabolism_,Inorganic_ion_transport_and_metabolism_	pfam00528	cd06261	TIGR02789	HQ1309A					HQ1309A	dppB1	401132	402139	1008	3.73416
324	HQ1310A	110667277	arCOG01534	E	Amino acid transport and metabolism	DdpA	ABC-type transport system, periplasmic component	COG00747	[E]	Amino_acid_transport_and_metabolism_	pfam00496	cd08519	TIGR02294	HQ1310A	K02035	ABC.PE.S	@peptide/nickel transport system substrate-binding protein	@Environmental Information Processing; Membrane Transport; Transporters [BR:ko02000] Environmental Information Processing; Membrane Transport; ABC transporters [PATH:ko02010]	HQ1310A	dppA1	402140	403792	1653	24.4321
325	HQ1311A	110667278	arCOG12116	S	Function unknown	-	Uncharacterized protein							HQ1311A					HQ1311A	HQ_1311A	403949	404338	390	1.15128
326	HQ1312A	110667279	arCOG00451	T	Signal transduction mechanisms	UspA	Nucleotide-binding protein, UspA family	COG00589	[T]	Signal_transduction_mechanisms_				HQ1312A					HQ1312A	HQ_1312A	404958	405650	693	2.41033
327	HQ1313A	385802688	arCOG00009	E	Amino acid transport and metabolism	PotE	Amino acid transporter	COG00531	[E]	Amino_acid_transport_and_metabolism_	pfam00324		TIGR00909	HQ1313A	K03294	TC.APA	@basic amino acid/polyamine antiporter, APA family	@Unclassified; Cellular Processes and Signaling; Other ion-coupled transporters	HQ1313A	cat2	405778	407232	1455	4.69495
328	HQ1314A	110667281	arCOG01957	P	Inorganic ion transport and metabolism	TrkA	TrkA, K+ transport system, NAD-binding component	COG00569	[P]	Inorganic_ion_transport_and_metabolism_	pfam02254,pfam02080			HQ1314A					HQ1314A	trkA2	407292	407957	666	3.53539
329	HQ1315A	110667282	arCOG01584	K	Transcription	-	DNA-binding transcriptional regulator, Lrp family	COG01522	[K]	Transcription_	pfam13412,pfam02080			HQ1315A					HQ1315A	HQ_1315A	408118	408885	768	12.2397
330	HQ1316A	110667283	arCOG02759	X		RAYT	REP element-mobilizing transposase RayT	COG01943	[L]	Replication_recombination_and_repair_	pfam01797			HQ1316A	K07491	K07491	@putative transposase	@Unclassified; Genetic Information Processing; Replication, recombination and repair proteins	HQ1316A	HQ_1316A	408949	409386	438	1.68227
331	HQ1317A	110667284	arCOG00681	X		-	Transposable element, IS605 OrfB family, contains RNAse H fold nuclease and Zn finger domains	COG00675	[L]	Replication_recombination_and_repair_	pfam07282		TIGR01766	HQ1317A					HQ1317A	HQ_1317A	409406	410764	1359	8.85217
333	HQ1319A	385802693	arCOG00773	I	Lipid transport and metabolism	-	Acyl-CoA hydrolase	COG01607	[I]	Lipid_transport_and_metabolism_	pfam03061,pfam03061	cd03442,cd03442		HQ1319A					HQ1319A	act1	411986	412426	441	8.33686
334	HQ1320B	NA	NA	X	NA	NA	NA	NA	NA	NA	NA	NA	NA	NA	NA	NA	NA	NA	HQ1320B	HQ_1320B	413263	413442	180	0.106006
335	HQ1321A	110667287	arCOG12015	S	Function unknown	-	Uncharacterized protein							HQ1321A					HQ1321A	HQ_1321A	413660	414283	624	19.1235
336	HQ1322A	110667288	arCOG12117	S	Function unknown	-	Uncharacterized protein, DUF3891 family				pfam13030			HQ1322A					HQ1322A	HQ_1322A	415018	415800	783	12.5496
337	HQ1323A	385802696	arCOG01972	O	Posttranslational modification, protein turnover, chaperones	TrxA	Thiol-disulfide isomerase or thioredoxin	COG00526	[OC]	Posttranslational_modification_protein_turnover_chaperones_,Energy_production_and_conversion_	pfam00085	cd02947	TIGR01068	HQ1323A	K03671	trxA	@thioredoxin 1	@Genetic Information Processing; Folding, Sorting and Degradation; Chaperones and folding catalysts [BR:ko03110]	HQ1323A	trxA1	416508	416771	264	17.3158
338	HQ1324A	385802697	arCOG04049	J	Translation, ribosomal structure and biogenesis	RPL40A	Ribosomal protein L40E	COG01552	[J]	Translation_ribosomal_structure_and_biogenesis_				HQ1324A	K02927	RP-L40e, RPL40	@large subunit ribosomal protein L40e	@Genetic Information Processing; Translation; Ribosome [PATH:ko03010] Genetic Information Processing; Translation; Ribosome [BR:ko03011]	HQ1324A	rpl40e	417121	417270	150	0.313617
339	HQ1324B	NA	NA	X	NA	NA	NA	NA	NA	NA	NA	NA	NA	NA	NA	NA	NA	NA	HQ1324B	HQ_1324B	417478	417822	345	4.45743
340	HQ1324D	NA	NA	X	NA	NA	NA	NA	NA	NA	NA	NA	NA	NA	NA	NA	NA	NA	HQ1324D	HQ_1324D	417827	418125	299	2.58313
341	HQ1325C	NA	NA	X	NA	NA	NA	NA	NA	NA	NA	NA	NA	NA	NA	NA	NA	NA	HQ1325C	HQ_1325C	418121	418240	120	0
342	HQ1326A	110667291	arCOG02829	S	Function unknown	-	Uncharacterized protein	SC.00010						HQ1326A					HQ1326A	HQ_1326A	418409	419245	837	7.62932
343	HQ1326B	NA	NA	X	NA	NA	NA	NA	NA	NA	NA	NA	NA	NA	NA	NA	NA	NA	HQ1326B	HQ_1326B	419501	419758	258	4.28649
344	HQ1327A	110667292	arCOG12118	S	Function unknown	-	Uncharacterized protein							HQ1327A					HQ1327A	HQ_1327A	420180	420347	168	0
345	HQ1327B	NA	NA	X	NA	NA	NA	NA	NA	NA	NA	NA	NA	NA	NA	NA	NA	NA	HQ1327B	HQ_1327B	421212	421271	60	0
346	HQ1327C	NA	NA	X	NA	NA	NA	NA	NA	NA	NA	NA	NA	NA	NA	NA	NA	NA	HQ1327C	HQ_1327C	421668	422294	627	1.96574
347	HQ1328A	110667293	arCOG01818	N	Cell motility	VirB11	ATPase involved in archaellum/pili biosynthesis	COG00630	[NU]	Cell_motility_,Intracellular_trafficking_secretion_and_vesicular_transport_	pfam00437	cd01130	TIGR03819	HQ1328A	K07332	flaI-A, flaI	@archaeal flagellar protein FlaI	@Environmental Information Processing; Membrane Transport; Secretion system [BR:ko02044] Cellular Processes; Cell Motility; Bacterial motility proteins [BR:ko02035]	HQ1328A	HQ_1328A	422427	424856	2430	14.2162
348	HQ1329A	110667294	arCOG01810	N	Cell motility	FlaJ	Archaellum assembly protein J, TadC family	COG01955	[NU]	Cell_motility_,Intracellular_trafficking_secretion_and_vesicular_transport_				HQ1329A					HQ1329A	HQ_1329A	424856	426793	1938	4.98197
349	HQ1330A	110667295	arCOG02911	N	Cell motility	-	Predicted pilin/flagellin	SC.00343						HQ1330A					HQ1330A	HQ_1330A	426793	427599	807	2.60867
350	HQ1331A	110667296	arCOG06296	N	Cell motility	-	Predicted pilin/flagellin	COG03430	[S]	Function_unknown_				HQ1331A					HQ1331A	HQ_1331A	427596	428402	807	4.75681
351	HQ1332A	110667297	arCOG03933	N	Cell motility	-	Predicted pilin/flagellin							HQ1332A					HQ1332A	HQ_1332A	428399	429085	687	7.66473
352	HQ1333A	NA	NA	X	NA	NA	NA	NA	NA	NA	NA	NA	NA	NA	NA	NA	NA	NA	HQ1333A	HQ_1333A	429078	429605	528	6.48905
353	HQ1334A	110667298	arCOG04679	N	Cell motility	-	Predicted pilin/flagellin	SC.00505						HQ1334A					HQ1334A	HQ_1334A	429608	430183	576	1.69549
354	HQ1335A	110667299	arCOG01563	J	Translation, ribosomal structure and biogenesis	GCD11	Translation initiation factor 2, gamma subunit eIF-2 gamma, GTPase	COG05257	[J]	Translation_ribosomal_structure_and_biogenesis_	pfam00009,pfam09173	cd01888,cd03688	TIGR03680	HQ1335A	K03242	eIF-2G, EIF2S3	@translation initiation factor eIF-2 gamma subunit	@Genetic Information Processing; Translation; Translation factors [BR:ko03012] Genetic Information Processing; Translation; RNA transport [PATH:ko03013]	HQ1335A	tif2c	430681	431910	1230	67.5861
355	HQ1336A	110667300	arCOG04312	J	Translation, ribosomal structure and biogenesis	Fcf1	rRNA-processing protein FCF1, contains PIN domain	COG01412	[R]	General_function_prediction_only_		cd09879		HQ1336A					HQ1336A	HQ_1336A	432086	432715	630	24.2492
356	HQ1337A	385802723	arCOG00675	K	Transcription	RPB7	DNA-directed RNA polymerase, subunit E'/Rpb7	COG01095	[K]	Transcription_	pfam03876,pfam00575	cd04331,cd04460	TIGR00448	HQ1337A	K03049	rpoE1	@DNA-directed RNA polymerase subunit E' [EC:2.7.7.6]	@Metabolism; Nucleotide Metabolism; Purine metabolism [PATH:ko00230] Metabolism; Nucleotide Metabolism; Pyrimidine metabolism [PATH:ko00240] Genetic Information Processing; Transcription; RNA polymerase [PATH:ko03020]	HQ1337A	rpoE1	432719	433303	585	41.9021
357	HQ1338A	385802724	arCOG04077	K	Transcription	Spt4	Transcription elongation factor Spt4/RpoE2, zinc finger protein	COG02093	[K]	Transcription_	pfam06093			HQ1338A	K03050	rpoE2	@DNA-directed RNA polymerase subunit E" [EC:2.7.7.6]	@Metabolism; Nucleotide Metabolism; Purine metabolism [PATH:ko00230] Metabolism; Nucleotide Metabolism; Pyrimidine metabolism [PATH:ko00240] Genetic Information Processing; Transcription; RNA polymerase [PATH:ko03020]	HQ1338A	spt4	433304	433501	198	1.34067
358	HQ1339A	110667303	arCOG04076	S	Function unknown	-	Uncharacterized protein, DUF359 family	COG01909	[S]	Function_unknown_	pfam04019			HQ1339A	K09735	K09735	@hypothetical protein	@Unclassified; Poorly Characterized; Function unknown	HQ1339A	HQ_1339A	433512	434072	561	12.4658
359	HQ1340A	385802727	arCOG04182	J	Translation, ribosomal structure and biogenesis	RPS24A	Ribosomal protein S24E	COG02004	[J]	Translation_ribosomal_structure_and_biogenesis_	pfam01282			HQ1340A	K02974	RP-S24e, RPS24	@small subunit ribosomal protein S24e	@Genetic Information Processing; Translation; Ribosome [PATH:ko03010] Genetic Information Processing; Translation; Ribosome [BR:ko03011]	HQ1340A	rps24e	434504	434821	318	64.1857
360	HQ1341A	110667305	arCOG01185	J	Translation, ribosomal structure and biogenesis	Bud32	tRNA A-37 threonylcarbamoyl transferase component Bud32	COG03642	[T]	Signal_transduction_mechanisms_	pfam00069	cd05151	TIGR03724	HQ1341A	K01409	E3.4.24.57, gcp	@O-sialoglycoprotein endopeptidase [EC:3.4.24.57]	@Metabolism; Enzyme Families; Peptidases [BR:ko01002]	HQ1341A	kae1	435032	436633	1602	9.80197
361	HQ1342A	110667306	arCOG04718	S	Function unknown	-	Uncharacterized protein							HQ1342A					HQ1342A	HQ_1342A	437337	437600	264	28.5979
362	HQ1343A	385802730	arCOG04184	F	Nucleotide transport and metabolism	RdgB	Inosine/xanthosine triphosphate pyrophosphatase, all-alpha NTP-PPase family	COG00127	[F]	Nucleotide_transport_and_metabolism_	pfam01725	cd00515	TIGR00042	HQ1343A	K02428	mazG	@nucleoside-triphosphate pyrophosphatase [EC:3.6.1.19]	@Metabolism; Nucleotide Metabolism; Purine metabolism [PATH:ko00230] Metabolism; Nucleotide Metabolism; Pyrimidine metabolism [PATH:ko00240]	HQ1343A	ham1	437637	438317	681	18.9434
363	HQ1344A	110667308	arCOG06324	V	Defense mechanisms	-	PIN domain							HQ1344A					HQ1344A	HQ_1344A	438397	439158	762	14.6162
364	HQ1345A	110667309	arCOG01957	P	Inorganic ion transport and metabolism	TrkA	TrkA, K+ transport system, NAD-binding component	COG00569	[P]	Inorganic_ion_transport_and_metabolism_	pfam02254,pfam02080			HQ1345A	K11745	kefC	@glutathione-regulated potassium-efflux system ancillary protein KefC	@Unclassified; Cellular Processes and Signaling; Other ion-coupled transporters	HQ1345A	trkA3	439507	440166	660	7.1007
365	HQ1346A	110667310	arCOG03906	M	Cell wall/membrane/envelope biogenesis	-	Cell surface protein							HQ1346A					HQ1346A	HQ_1346A	440296	440958	663	10.6631
366	HQ1347A	110667311	arCOG06419	S	Function unknown	-	Uncharacterized membrane protein							HQ1347A					HQ1347A	HQ_1347A	441243	441446	204	1.16094
367	HQ1348A	229560088	arCOG01431	E	Amino acid transport and metabolism	IlvA	Threonine dehydratase	COG01171	[E]	Amino_acid_transport_and_metabolism_	pfam00291	cd01562,cd04886	TIGR01127	HQ1348A	K01754	E4.3.1.19, ilvA, tdcB	@threonine dehydratase [EC:4.3.1.19]	@Metabolism; Amino Acid Metabolism; Glycine, serine and threonine metabolism [PATH:ko00260] Metabolism; Amino Acid Metabolism; Valine, leucine and isoleucine biosynthesis [PATH:ko00290]	HQ1348A	ilvA1	441633	442844	1212	13.8356
368	HQ1349A	110667313	arCOG04237	C	Energy production and conversion	GltA	Citrate synthase	COG00372	[C]	Energy_production_and_conversion_	pfam00285	cd06118	TIGR01800	HQ1349A	K01647	CS, gltA	@citrate synthase [EC:2.3.3.1]	@Metabolism; Carbohydrate Metabolism; Citrate cycle (TCA cycle) [PATH:ko00020] Metabolism; Carbohydrate Metabolism; Glyoxylate and dicarboxylate metabolism [PATH:ko00630]	HQ1349A	citZ	443125	444261	1137	79.6309
369	HQ1350A	110667314	arCOG01963	R	General function prediction only	-	PhoU-like domain fused to TrkA-C domain	COG03273	[S]	Function_unknown_	pfam01895,pfam02080			HQ1350A					HQ1350A	pchB	445191	446414	1224	19.2333
370	HQ1351A	110667315	arCOG09160	S	Function unknown	-	Uncharacterized membrane protein							HQ1351A					HQ1351A	HQ_1351A	446441	446731	291	17.3163
371	HQ1352A	110667316	arCOG02890	R	General function prediction only	-	Predicted deacylase	COG03608	[R]	General_function_prediction_only_	pfam04952	cd06251	TIGR02994	HQ1352A					HQ1352A	HQ_1352A	446876	447832	957	13.9713
372	HQ1353A	NA	NA	X	NA	NA	NA	NA	NA	NA	NA	NA	NA	NA	NA	NA	NA	NA	HQ1353A	HQ_1353A pseudogenes interupted IS	448131	449435	1305	8.57314
373	HQ1354A	110667317	arCOG00818	V	Defense mechanisms	AbrB	AbrB family transcriptional regulator	COG02002	[K]	Transcription_	pfam04014		TIGR01439	HQ1354A					HQ1354A	HQ_1354A	449441	449569	129	0
375	HQ1355A pseudogenes interupted IS	NA	NA	X	NA	NA	NA	NA	NA	NA	NA	NA	NA	NA	NA	NA	NA	NA	HQ1355A pseudogenes interupted IS	HQ_1355A	447840	450549	2710	18.9252
376	HQ1356A	110667319	arCOG00683	X		-	Transposable element, IS605 OrfB family, contains RNAse H fold nuclease and Zn finger domains	COG00675	[L]	Replication_recombination_and_repair_	pfam12323,pfam01385,pfam07282		TIGR01766	HQ1356A					HQ1356A	HQ_1356A	451087	452460	1374	68.7082
377	HQ1357A	110667320	arCOG00976	O	Posttranslational modification, protein turnover, chaperones	Pcm	Protein-L-isoaspartate carboxylmethyltransferase	COG02518	[O]	Posttranslational_modification_protein_turnover_chaperones_	pfam01135	cd02440	TIGR00080	HQ1357A	K00573	E2.1.1.77, pcm	@protein-L-isoaspartate(D-aspartate) O-methyltransferase [EC:2.1.1.77]	@Unclassified; Genetic Information Processing; Protein folding and associated processing	HQ1357A	pimT	452564	453403	840	36.2321
378	HQ1358A	110667321	arCOG02680	R	General function prediction only	-	Uncharacterized archaeal Zn-finger protein	COG01326	[R]	General_function_prediction_only_				HQ1358A					HQ1358A	HQ_1358A	453494	454147	654	19.7159
379	HQ1359A	110667322	arCOG01890	E	Amino acid transport and metabolism	AmpS	Leucyl aminopeptidase (aminopeptidase T)	COG02309	[E]	Amino_acid_transport_and_metabolism_	pfam02073			HQ1359A					HQ1359A	pepB2	454465	455421	957	15.6593
380	HQ1360A	110667323	arCOG00493	G	Carbohydrate transport and metabolism	GapA	Glyceraldehyde-3-phosphate dehydrogenase/erythrose-4-phosphate dehydrogenase	COG00057	[G]	Carbohydrate_transport_and_metabolism_	pfam00044,pfam02800		TIGR01546	HQ1360A	K00150	gap2	@glyceraldehyde-3-phosphate dehydrogenase (NAD(P)) [EC:1.2.1.59]	@Metabolism; Carbohydrate Metabolism; Glycolysis / Gluconeogenesis [PATH:ko00010] Metabolism; Energy Metabolism; Carbon fixation in photosynthetic organisms [PATH:ko00710]	HQ1360A	gap1	455564	456637	1074	10.3051
381	HQ1361A	110667324	arCOG01141	R	General function prediction only	-	ICC-like phosphoesterase	COG00622	[R]	General_function_prediction_only_	pfam12850	cd00841	TIGR00040	HQ1361A	K07095	K07095	@	@Unclassified; Poorly Characterized; General function prediction only	HQ1361A	HQ_1361A	456865	457278	414	1.95778
382	HQ1362A	110667325	arCOG08183	S	Function unknown	-	Uncharacterized membrane protein							HQ1362A					HQ1362A	HQ_1362A	457594	457890	297	1.92716
383	HQ1363A	110667326	arCOG01003	E	Amino acid transport and metabolism	PepP	Xaa-Pro aminopeptidase	COG00006	[E]	Amino_acid_transport_and_metabolism_	pfam00557	cd01066		HQ1363A					HQ1363A	HQ_1363A	458045	459439	1395	8.4749
384	HQ1364A	110667327	arCOG00797	L	Replication, recombination and repair	UvrD	Superfamily I DNA and RNA helicase	COG00210	[L]	Replication_recombination_and_repair_	pfam00580,pfam13538		TIGR01073	HQ1364A	K03657	uvrD, pcrA	@DNA helicase II / ATP-dependent DNA helicase PcrA [EC:3.6.1.-]	@Genetic Information Processing; Replication and Repair; Nucleotide excision repair [PATH:ko03420] Genetic Information Processing; Replication and Repair; Mismatch repair [PATH:ko03430] Genetic Information Processing; Replication and Repair; DNA repair an	HQ1364A	uvrD1	459436	461292	1857	38.1906
385	HQ1365A	NA	NA	X	NA	NA	NA	NA	NA	NA	NA	NA	NA	NA	NA	NA	NA	NA	HQ1365A	HQ_1365A	461411	461596	186	0.0477438
386	HQ1366A	110667328	arCOG04643	S	Function unknown	-	Uncharacterized membrane protein							HQ1366A					HQ1366A	HQ_1366A	461776	462258	483	3.82677
387	HQ1367A	110667329	arCOG04247	E	Amino acid transport and metabolism	YpwA	Zn-dependent carboxypeptidase, M32 family	COG02317	[E]	Amino_acid_transport_and_metabolism_	pfam02074	cd06460		HQ1367A	K01299	E3.4.17.19	@carboxypeptidase Taq [EC:3.4.17.19]	@Metabolism; Enzyme Families; Peptidases [BR:ko01002]	HQ1367A	cxp	463457	465046	1590	6.38992
388	HQ1368A	110667330	arCOG01107	E	Amino acid transport and metabolism	ArgE	Acetylornithine deacetylase/Succinyl-diaminopimelate desuccinylase or related deacylase	COG00624	[E]	Amino_acid_transport_and_metabolism_	pfam01546	cd05650	TIGR01910	HQ1368A	K01438	E3.5.1.16, argE	@acetylornithine deacetylase [EC:3.5.1.16]	@Metabolism; Amino Acid Metabolism; Arginine and proline metabolism [PATH:ko00330]	HQ1368A	HQ_1368A	465527	466669	1143	6.947
389	HQ1369A	110667331	arCOG04116	R	General function prediction only	-	ATPase (PilT family)	COG01855	[R]	General_function_prediction_only_	pfam00437	cd09878,cd01130		HQ1369A	K06865	K06865	@	@Unclassified; Poorly Characterized; General function prediction only	HQ1369A	HQ_1369A	466800	468707	1908	18.9232
390	HQ1370A	385802754	arCOG00394	K	Transcription	ArsR	Transcriptional regulator containing HTH domain, ArsR family	COG00640	[K]	Transcription_				HQ1370A					HQ1370A	HQ_1370A	469155	469502	348	19.275
391	HQ1371A	385802755	arCOG02206	S	Function unknown	-	Uncharacterized membrane protein							HQ1371A					HQ1371A	HQ_1371A	469624	469938	315	72.0503
392	HQ1372A	110667334	arCOG00187	J	Translation, ribosomal structure and biogenesis	Rli1	Translation initiation factor RLI1, contains Fe-S and AAA+ ATPase domains	COG01245	[R]	General_function_prediction_only_	pfam00005,pfam00005	cd03237,cd03237	TIGR03269	HQ1372A	K06174	ABCE1	@ATP-binding cassette, sub-family E, member 1	@Unclassified; Poorly Characterized; General function prediction only	HQ1372A	HQ_1372A	469943	471790	1848	51.1121
393	HQ1373A	110667335	arCOG02053	T	Signal transduction mechanisms	UspA	Nucleotide-binding protein, UspA family	COG00589	[T]	Signal_transduction_mechanisms_	pfam00582	cd00293		HQ1373A					HQ1373A	HQ_1373A	472088	472549	462	33.9112
394	HQ1373B	NA	NA	X	NA	NA	NA	NA	NA	NA	NA	NA	NA	NA	NA	NA	NA	NA	HQ1373B	HQ_1373B	472690	473224	535	10.2686
395	HQ1374A	385802758	arCOG00458	E	Amino acid transport and metabolism	-	Archaemetzincin family protease	COG01913	[R]	General_function_prediction_only_	pfam07998	cd11375		HQ1374A	K06974	K06974	@	@Unclassified; Poorly Characterized; General function prediction only	HQ1374A	amzA	473342	473863	522	35.6846
396	HQ1375A	385802759	arCOG04385	S	Function unknown	-	Predicted small methyltransferase	COG01255	[S]	Function_unknown_	pfam03686			HQ1375A					HQ1375A	HQ_1375A	473903	474316	414	151.118
397	HQ1376A	110667338	arCOG04692	R	General function prediction only	Gph	HAD superfamily hydrolase	COG00546	[R]	General_function_prediction_only_		cd01427		HQ1376A					HQ1376A	HQ_1376A	474453	475316	864	9.23314
398	HQ1377A	110667339	arCOG00504	R	General function prediction only	-	Metal-dependent hydrolase of the beta-lactamase superfamily II	COG00491	[R]	General_function_prediction_only_	pfam00753		TIGR03413	HQ1377A	K01069	E3.1.2.6, gloB	@hydroxyacylglutathione hydrolase [EC:3.1.2.6]	@Metabolism; Carbohydrate Metabolism; Pyruvate metabolism [PATH:ko00620]	HQ1377A	HQ_1377A	475620	476258	639	13.2673
399	HQ1378A	385802762	arCOG03011	S	Function unknown	-	Uncharacterized protein	SC.00020						HQ1378A					HQ1378A	HQ_1378A	476662	476838	177	12.9494
400	HQ1379A	110667341	arCOG00928	L	Replication, recombination and repair	-	Endonuclease V homolog	COG01628	[S]	Function_unknown_	pfam01949			HQ1379A	K09120	K09120	@hypothetical protein	@Unclassified; Poorly Characterized; Function unknown	HQ1379A	HQ_1379A	477012	477605	594	4.44627
401	HQ1380A	110667342	arCOG00905	L	Replication, recombination and repair	-	Uracil-DNA glycosylase	COG01573	[L]	Replication_recombination_and_repair_	pfam03167	cd10031	TIGR00758	HQ1380A	K02334	dpo	@DNA polymerase bacteriophage-type [EC:2.7.7.7]	@Unclassified; Genetic Information Processing; Replication, recombination and repair proteins	HQ1380A	udg	477681	478379	699	6.63903
402	HQ1381A	110667343	arCOG00173	P	Inorganic ion transport and metabolism	PhnE	ABC-type phosphate/phosphonate transport system, permease component	COG03639	[P]	Inorganic_ion_transport_and_metabolism_	pfam00528	cd06261	TIGR01097	HQ1381A	K02042	phnE	@phosphonate transport system permease protein	@Environmental Information Processing; Membrane Transport; Transporters [BR:ko02000] Environmental Information Processing; Membrane Transport; ABC transporters [PATH:ko02010]	HQ1381A	phnE1	478381	479382	1002	7.34838
403	HQ1382A	110667344	arCOG00206	P	Inorganic ion transport and metabolism	PhnC	ABC-type phosphate/phosphonate transport system, ATPase component	COG03638	[P]	Inorganic_ion_transport_and_metabolism_	pfam00005	cd03256	TIGR02315	HQ1382A	K02041	phnC	@phosphonate transport system ATP-binding protein	@Environmental Information Processing; Membrane Transport; Transporters [BR:ko02000] Environmental Information Processing; Membrane Transport; ABC transporters [PATH:ko02010]	HQ1382A	phnC1	479379	480293	915	7.7763
404	HQ1383A	110667345	arCOG01805	P	Inorganic ion transport and metabolism	PhnD	ABC-type phosphate/phosphonate transport system, periplasmic component	COG03221	[P]	Inorganic_ion_transport_and_metabolism_	pfam12974	cd01071	TIGR01098	HQ1383A					HQ1383A	phnD1	480324	481307	984	35.1001
405	HQ1384A	110667346	arCOG00089	E	Amino acid transport and metabolism	HisH	Glutamine amidotransferase	COG00118	[E]	Amino_acid_transport_and_metabolism_	pfam00117	cd01748	TIGR01855	HQ1384A	K02501	hisH	@glutamine amidotransferase [EC:2.4.2.-]	@Metabolism; Amino Acid Metabolism; Histidine metabolism [PATH:ko00340]	HQ1384A	hisH	481417	482127	711	20.5736
406	HQ1385A	110667347	arCOG00255	E	Amino acid transport and metabolism	PheA	Prephenate dehydratase	COG00077	[E]	Amino_acid_transport_and_metabolism_	pfam00800,pfam01842	cd13532,cd04905		HQ1385A	K04518	pheA2	@prephenate dehydratase [EC:4.2.1.51]	@Metabolism; Amino Acid Metabolism; Phenylalanine, tyrosine and tryptophan biosynthesis [PATH:ko00400]	HQ1385A	pheA	482167	482973	807	20.5346
407	HQ1386A	110667348	arCOG01035	E	Amino acid transport and metabolism	ProC	Alanine dehydrogenase/(1)-pyrroline-2-carboxylate reductase ProC	COG02423	[E]	Amino_acid_transport_and_metabolism_	pfam02423		TIGR02371	HQ1386A	K18258				HQ1386A	ala	483287	484291	1005	17.0721
408	HQ1387A	385802775	arCOG01258	O	Posttranslational modification, protein turnover, chaperones	GroEL	Chaperonin GroEL (HSP60 family)	COG00459	[O]	Posttranslational_modification_protein_turnover_chaperones_	pfam00118	cd03343	TIGR02339	HQ1387A	K09496	CCT4	@T-complex protein 1 subunit delta	@Genetic Information Processing; Folding, Sorting and Degradation; Chaperones and folding catalysts [BR:ko03110]	HQ1387A	ths2	484527	486203	1677	90.0018
409	HQ1388A	110667350	arCOG02983	K	Transcription	CspC	Cold shock protein, CspA family	COG01278	[K]	Transcription_	pfam00313	cd04458	TIGR02381	HQ1388A	K03704	cspA	@cold shock protein (beta-ribbon, CspA family)	@Genetic Information Processing; Transcription; Transcription factors [BR:ko03000]	HQ1388A	cspA2	486496	486690	195	20.4514
410	HQ1389A	110667351	arCOG03232	S	Function unknown	-	VanZ like family protein	COG05652	[S]	Function_unknown_	pfam04892			HQ1389A					HQ1389A	HQ_1389A	486813	487220	408	3.42811
411	HQ1390A	110667352	arCOG01304	L	Replication, recombination and repair	NucS	RecB family endonuclease acting on branched DNA substrates	COG01637	[L]	Replication_recombination_and_repair_	pfam01939			HQ1390A	K07503	K07503	@hypothetical protein	@Unclassified; Genetic Information Processing; Others	HQ1390A	nucS	487228	487941	714	47.5953
412	HQ1391A	385802779	arCOG04113	J	Translation, ribosomal structure and biogenesis	RplP	Ribosomal protein L10AE/L16	COG00197	[J]	Translation_ribosomal_structure_and_biogenesis_	pfam00252	cd01433	TIGR00279	HQ1391A	K02866	RP-L10e, RPL10	@large subunit ribosomal protein L10e	@Genetic Information Processing; Translation; Ribosome [PATH:ko03010] Genetic Information Processing; Translation; Ribosome [BR:ko03011]	HQ1391A	rpl16	488010	488540	531	44.5547
413	HQ1391B	NA	NA	X	NA	NA	NA	NA	NA	NA	NA	NA	NA	NA	NA	NA	NA	NA	HQ1391B	HQ_1391B	489209	489388	180	0.102338
414	HQ1392A	110667354	arCOG01589	H	Coenzyme transport and metabolism	RimK	Glutathione synthase/glutaminyl transferase/alpha-L-glutamate ligase	COG00189	[HJ]	Coenzyme_transport_and_metabolism_,Translation_ribosomal_structure_and_biogenesis_	pfam08443		TIGR02144	HQ1392A	K18311				HQ1392A	HQ_1392A	489831	490700	870	13.8162
415	HQ1393A	385802781	arCOG01833	O	Posttranslational modification, protein turnover, chaperones	IbpA	Molecular chaperone (HSP20 family)	COG00071	[O]	Posttranslational_modification_protein_turnover_chaperones_	pfam00011	cd06464		HQ1393A	K13993	HSP20	@HSP20 family protein	@Genetic Information Processing; Folding, Sorting and Degradation; Chaperones and folding catalysts [BR:ko03110] Genetic Information Processing; Folding, Sorting and Degradation; Protein processing in endoplasmic reticulum [PATH:ko04141]	HQ1393A	hsp20A	490962	491324	363	30.2636
416	HQ1394A	110667356	arCOG00493	G	Carbohydrate transport and metabolism	GapA	Glyceraldehyde-3-phosphate dehydrogenase/erythrose-4-phosphate dehydrogenase	COG00057	[G]	Carbohydrate_transport_and_metabolism_	pfam00044,pfam02800		TIGR01546	HQ1394A	K00134	GAPDH, gapA	@glyceraldehyde 3-phosphate dehydrogenase [EC:1.2.1.12]	@Metabolism; Carbohydrate Metabolism; Glycolysis / Gluconeogenesis [PATH:ko00010] Human Diseases; Neurodegenerative Diseases; Alzheimer's disease [PATH:ko05010]	HQ1394A	gap2	491650	492717	1068	76.0496
417	HQ1395A	110667357	arCOG00496	G	Carbohydrate transport and metabolism	Pgk	3-phosphoglycerate kinase	COG00126	[G]	Carbohydrate_transport_and_metabolism_	pfam00162	cd00318		HQ1395A	K00927	PGK, pgk	@phosphoglycerate kinase [EC:2.7.2.3]	@Metabolism; Carbohydrate Metabolism; Glycolysis / Gluconeogenesis [PATH:ko00010] Metabolism; Energy Metabolism; Carbon fixation in photosynthetic organisms [PATH:ko00710]	HQ1395A	pgk	492823	494058	1236	29.0499
418	HQ1396A	385802784	arCOG04713	H	Coenzyme transport and metabolism	RibC	Riboflavin synthase alpha chain	COG00307	[H]	Coenzyme_transport_and_metabolism_	pfam00677,pfam00677		TIGR00187	HQ1396A	K00793	E2.5.1.9A, ribE	@riboflavin synthase alpha chain [EC:2.5.1.9]	@Metabolism; Metabolism of Cofactors and Vitamins; Riboflavin metabolism [PATH:ko00740]	HQ1396A	ribE	494213	494842	630	31.4244
419	HQ1396B	NA	NA	X	NA	NA	NA	NA	NA	NA	NA	NA	NA	NA	NA	NA	NA	NA	HQ1396B	HQ_1396B	495024	495140	117	0
420	HQ1396C	NA	NA	X	NA	NA	NA	NA	NA	NA	NA	NA	NA	NA	NA	NA	NA	NA	HQ1396C	HQ_1396C	495261	495398	138	0
421	HQ1397A	110667359	arCOG02985	T	Signal transduction mechanisms	-	Membrane proteinase of CAAX superfamily, regulator of anti-sigma factor	COG02339	[S]	Function_unknown_	pfam13367			HQ1397A					HQ1397A	HQ_1397A	495499	496503	1005	6.70748
422	HQ1398A	110667360	arCOG04307	J	Translation, ribosomal structure and biogenesis	CafA	Ribonuclease G and E	COG01530	[J]	Translation_ribosomal_structure_and_biogenesis_	pfam04167			HQ1398A					HQ1398A	aubA	496864	498381	1518	12.3728
423	HQ1398B	NA	NA	X	NA	NA	NA	NA	NA	NA	NA	NA	NA	NA	NA	NA	NA	NA	HQ1398B	HQ_1398B	498702	498881	180	0.0530029
424	HQ1399A	110667361	arCOG00773	I	Lipid transport and metabolism	-	Acyl-CoA hydrolase	COG01607	[I]	Lipid_transport_and_metabolism_	pfam03061,pfam03061	cd03442,cd03442		HQ1399A					HQ1399A	act2	499223	499675	453	16.3359
425	HQ1400A	385802788	arCOG12119	S	Function unknown	-	Uncharacterized protein							HQ1400A					HQ1400A	HQ_1400A	499936	500097	162	0.607062
426	HQ1401A	110667363	arCOG11088	S	Function unknown	-	Uncharacterized protein	SC.00949						HQ1401A					HQ1401A	HQ_1401A	500236	500541	306	44.8029
427	HQ1402A	110667364	arCOG06294	S	Function unknown	-	Uncharacterized protein							HQ1402A					HQ1402A	HQ_1402A	501226	501951	726	5.94904
428	HQ1403A	385802791	arCOG00589	N	Cell motility	FlhG	FleN family ATPase involved in flagellar biosynthesis	COG00455	[D]	Cell_cycle_control_cell_division_chromosome_partitioning_	pfam01656	cd02036	TIGR01969	HQ1403A	K03609	minD	@septum site-determining protein MinD	@Genetic Information Processing; Replication and Repair; Chromosome [BR:ko03036] Cellular Processes; Cell Motility; Cytoskeleton proteins [BR:ko04812]	HQ1403A	parA1	501953	502726	774	11.7535
429	HQ1404A	110667366	arCOG00105	H	Coenzyme transport and metabolism	CobQ	Cobyric acid synthase	COG01492	[H]	Coenzyme_transport_and_metabolism_	pfam01656,pfam07685	cd03109,cd01750	TIGR00313	HQ1404A	K02232	E6.3.5.10, cobQ, cbiP	@adenosylcobyric acid synthase [EC:6.3.5.10]	@Metabolism; Metabolism of Cofactors and Vitamins; Porphyrin and chlorophyll metabolism [PATH:ko00860]	HQ1404A	cbiP	502805	504589	1785	15.3279
430	HQ1405A	110667367	arCOG04678	H	Coenzyme transport and metabolism	BtuR	ATP:corrinoid adenosyltransferase	COG02109	[H]	Coenzyme_transport_and_metabolism_	pfam02572	cd00561	TIGR00708	HQ1405A	K19221				HQ1405A	cobA	504758	505489	732	18.8328
431	HQ1406A	110667368	arCOG01870	H	Coenzyme transport and metabolism	cbiZ	Adenosylcobinamide amidohydrolase	COG01865	[S]	Function_unknown_	pfam01955			HQ1406A					HQ1406A	cbiZ	506233	507255	1023	5.1952
432	HQ1407A	110667369	arCOG04273	E	Amino acid transport and metabolism	HisC	Histidinol-phosphate/aromatic aminotransferase or cobyric acid decarboxylase	COG00079	[E]	Amino_acid_transport_and_metabolism_	pfam00155	cd00609	TIGR01140	HQ1407A					HQ1407A	cobD	507267	508322	1056	8.75962
433	HQ1408A	110667370	arCOG04272	H	Coenzyme transport and metabolism	CobT	NaMN:DMB phosphoribosyltransferase	COG02038	[H]	Coenzyme_transport_and_metabolism_	pfam02277	cd02439	TIGR00303	HQ1408A					HQ1408A	cobT	508510	509544	1035	6.9612
434	HQ1409A	110667371	arCOG01871	H	Coenzyme transport and metabolism	-	GTP:adenosylcobinamide-phosphate guanylyltransferase	COG02266	[H]	Coenzyme_transport_and_metabolism_	pfam12804	cd02503	TIGR00454	HQ1409A	K19712				HQ1409A	cobY	509535	510263	729	12.1695
435	HQ1410A	110667372	arCOG04338	H	Coenzyme transport and metabolism	CobS	Cobalamin-5-phosphate synthase	COG00368	[H]	Coenzyme_transport_and_metabolism_	pfam02654		TIGR00317	HQ1410A					HQ1410A	cobS	510266	511030	765	4.13479
436	HQ1411A	110667373	arCOG04274	H	Coenzyme transport and metabolism	CbiB	Cobalamin biosynthesis protein CobD/CbiB	COG01270	[H]	Coenzyme_transport_and_metabolism_	pfam03186		TIGR00380	HQ1411A	K02227	E6.3.1.10, cobD, cbiB	@adenosylcobinamide-phosphate synthase CobD [EC:6.3.1.10]	@Metabolism; Metabolism of Cofactors and Vitamins; Porphyrin and chlorophyll metabolism [PATH:ko00860]	HQ1411A	cbiB	511021	511941	921	10.297
437	HQ1412A	110667374	arCOG02291	R	General function prediction only	-	HAD superfamily hydrolase	COG01011	[R]	General_function_prediction_only_	pfam13419	cd01427	TIGR02252	HQ1412A	K07025	K07025	@putative hydrolase of the HAD superfamily	@Unclassified; Poorly Characterized; General function prediction only	HQ1412A	HQ_1412A	512004	512651	648	6.43669
438	HQ1413A	110667375	arCOG01916	R	General function prediction only	-	RHH-fold DNA-binding ptotein							HQ1413A					HQ1413A	HQ_1413A	512793	513344	552	35.1263
439	HQ1414A	385802802	arCOG01009	V	Defense mechanisms	-	CopG/MetJ, RHH domain containing DNA-binding protein, often an antitoxin in Type II toxin-antitoxin systems	COG03609	[K]	Transcription_				HQ1414A					HQ1414A	HQ_1414A	513546	513725	180	4.24319
440	HQ1415A	385802803	arCOG02201	D	Cell cycle control, cell division, chromosome partitioning	FtsZ	Cell division GTPase	COG00206	[D]	Cell_cycle_control_cell_division_chromosome_partitioning_	pfam00091,pfam12327	cd02201	TIGR00065	HQ1415A	K03531	ftsZ	@cell division protein FtsZ	@Genetic Information Processing; Replication and Repair; Chromosome [BR:ko03036] Cellular Processes; Cell Motility; Cytoskeleton proteins [BR:ko04812] Cellular Processes; Cell Growth and Death; Cell cycle - Caulobacter [PATH:ko04112]	HQ1415A	ftsZ2	513730	514932	1203	615.91
441	HQ1416A	110667378	arCOG01783	Q	Secondary metabolites biosynthesis, transport and catabolism	-	SAM-dependent methyltransferase	COG00500	[QR]	Secondary_metabolites_biosynthesis_transport_and_catabolism_,General_function_prediction_only_	pfam08241	cd02440	TIGR01934	HQ1416A	K00568	ubiG	@3-demethylubiquinone-9 3-methyltransferase [EC:2.1.1.- 2.1.1.64]	@Metabolism; Metabolism of Cofactors and Vitamins; Ubiquinone and other terpenoid-quinone biosynthesis [PATH:ko00130]	HQ1416A	HQ_1416A	515131	515943	813	17.2973
442	HQ1417A	110667379	arCOG01894	L	Replication, recombination and repair	Nfo	Endonuclease IV	COG00648	[L]	Replication_recombination_and_repair_	pfam01261	cd00019	TIGR00587	HQ1417A	K01151	nfo	@deoxyribonuclease IV [EC:3.1.21.2]	@Genetic Information Processing; Replication and Repair; Base excision repair [PATH:ko03410] Genetic Information Processing; Replication and Repair; DNA repair and recombination proteins [BR:ko03400]	HQ1417A	apn1	515951	516787	837	47.2558
443	HQ1418A	385802806	arCOG01252	C	Energy production and conversion	PutA	Lactaldehyde dehydrogenase, Succinate semialdehyde dehydrogenase or other NAD-dependent aldehyde dehydrogenase	COG01012	[C]	Energy_production_and_conversion_	pfam00171	cd07088	TIGR01780	HQ1418A	K00135	E1.2.1.16, gabD	@succinate-semialdehyde dehydrogenase (NADP+) [EC:1.2.1.16]	@Metabolism; Carbohydrate Metabolism; Butanoate metabolism [PATH:ko00650] Metabolism; Amino Acid Metabolism; Alanine, aspartate and glutamate metabolism [PATH:ko00250] Metabolism; Amino Acid Metabolism; Tyrosine metabolism [PATH:ko00350]	HQ1418A	aldH1	516933	518294	1362	5.01531
444	HQ1419A	110667381	arCOG01960	P	Inorganic ion transport and metabolism	TrkA	K+ transport system, NAD-binding component fused to Ion channel	COG01226	[P]	Inorganic_ion_transport_and_metabolism_	pfam02254,pfam02080,pfam02254,pfam02080			HQ1419A					HQ1419A	HQ_1419A	519003	520460	1458	3.67746
445	HQ1419B	NA	NA	X	NA	NA	NA	NA	NA	NA	NA	NA	NA	NA	NA	NA	NA	NA	HQ1419B	HQ_1419B	520602	520947	346	0.70824
446	HQ1420A	110667382	arCOG01181	T	Signal transduction mechanisms	RIO2	RIO-like serine/threonine protein kinase fused to N-terminal HTH domain	COG00478	[T]	Signal_transduction_mechanisms_	pfam01163	cd05144	TIGR03724	HQ1420A	K07179	RIOK2	@RIO kinase 2 [EC:2.7.11.1]	@Metabolism; Enzyme Families; Protein kinases [BR:ko01001]	HQ1420A	rio2	521230	522147	918	15.361
447	HQ1421A	110667383	arCOG00177	E	Amino acid transport and metabolism	PotA	ABC-type spermidine/putrescine transport system, ATPase component	COG03842	[E]	Amino_acid_transport_and_metabolism_	pfam00005	cd03301	TIGR03265	HQ1421A					HQ1421A	HQ_1421A	523070	524122	1053	6.04935
448	HQ1422A	110667384	arCOG00164	O	Posttranslational modification, protein turnover, chaperones	CysU	ABC-type sulfate transport system, permease component	COG00555	[O]	Posttranslational_modification_protein_turnover_chaperones_		cd06261	TIGR02141	HQ1422A	K02018	modB	@molybdate transport system permease protein	@Environmental Information Processing; Membrane Transport; Transporters [BR:ko02000] Environmental Information Processing; Membrane Transport; ABC transporters [PATH:ko02010]	HQ1422A	HQ_1422A	524119	524934	816	12.1015
449	HQ1423A	110667385	arCOG00219	P	Inorganic ion transport and metabolism	ModA	ABC-type molybdate transport system, periplasmic component	COG00725	[P]	Inorganic_ion_transport_and_metabolism_	pfam13531	cd13540	TIGR03730	HQ1423A	K15495				HQ1423A	HQ_1423A	525089	526177	1089	15.6039
450	HQ1424A	385802811	arCOG04209	J	Translation, ribosomal structure and biogenesis	RPL15A	Ribosomal protein L15E	COG01632	[J]	Translation_ribosomal_structure_and_biogenesis_	pfam00827			HQ1424A	K02877	RP-L15e, RPL15	@large subunit ribosomal protein L15e	@Genetic Information Processing; Translation; Ribosome [PATH:ko03010] Genetic Information Processing; Translation; Ribosome [BR:ko03011]	HQ1424A	rpl15e	526579	527169	591	53.8378
451	HQ1425A	110667387	arCOG01676	H	Coenzyme transport and metabolism	ThiF	Dinucleotide-utilizing enzyme involved in molybdopterin and thiamine biosynthesis	COG00476	[H]	Coenzyme_transport_and_metabolism_	pfam00899,pfam05237	cd00757	TIGR02356	HQ1425A	K11996	MOCS3, UBA4, moeB	@adenylyltransferase and sulfurtransferase	@Genetic Information Processing; Folding, Sorting and Degradation; Ubiquitin system [BR:ko04121] Genetic Information Processing; Folding, Sorting and Degradation; Sulfur relay system [PATH:ko04122]	HQ1425A	ubaA	527238	528125	888	11.4292
452	HQ1426A	110667388	arCOG00480	H	Coenzyme transport and metabolism	MenA	1,4-dihydroxy-2-naphthoate octaprenyltransferase	COG01575	[H]	Coenzyme_transport_and_metabolism_	pfam01040	cd13962	TIGR02235	HQ1426A					HQ1426A	menA2	528292	529248	957	6.77512
453	HQ1427A	110667389	arCOG09408	S	Function unknown	-	Uncharacterized protein, DUF1643 family	COG04333	[S]	Function_unknown_	pfam07799			HQ1427A					HQ1427A	HQ_1427A	529272	529787	516	8.23377
454	HQ1427B	NA	NA	X	NA	NA	NA	NA	NA	NA	NA	NA	NA	NA	NA	NA	NA	NA	HQ1427B	HQ_1427B	530038	530440	403	3.53912
455	HQ1427C	NA	NA	X	NA	NA	NA	NA	NA	NA	NA	NA	NA	NA	NA	NA	NA	NA	HQ1427C	HQ_1427C	530508	530639	132	0
456	HQ1428A	385802816	arCOG02238	R	General function prediction only	-	Predicted DNA-binding protein	COG01342	[R]	General_function_prediction_only_	pfam02001		TIGR02937	HQ1428A					HQ1428A	HQ_1428A	530887	531108	222	2.46552
457	HQ1429A	385802817	arCOG03106	R	General function prediction only	-	Ketosteroid isomerase-related protein	COG03631	[R]	General_function_prediction_only_				HQ1429A					HQ1429A	HQ_1429A	531123	531458	336	37.5879
458	HQ1430A	110667392	arCOG00606	R	General function prediction only	-	CBS domain	COG00517	[R]	General_function_prediction_only_	pfam00478	cd04623	TIGR01302	HQ1430A					HQ1430A	HQ_1430A	531620	532039	420	52.7684
459	HQ1431A	110667393	arCOG00177	E	Amino acid transport and metabolism	PotA	ABC-type spermidine/putrescine transport system, ATPase component	COG03842	[E]	Amino_acid_transport_and_metabolism_	pfam00005	cd03301	TIGR03265	HQ1431A	K11072	potA	@spermidine/putrescine transport system ATP-binding protein [EC:3.6.3.31]	@Environmental Information Processing; Membrane Transport; Transporters [BR:ko02000] Environmental Information Processing; Membrane Transport; ABC transporters [PATH:ko02010]	HQ1431A	potA1	532392	533501	1110	20.1612
460	HQ1432A	110667394	arCOG00161	E	Amino acid transport and metabolism	PotB	ABC-type spermidine/putrescine transport system, permease component I	COG01176	[E]	Amino_acid_transport_and_metabolism_	pfam00528	cd06261	TIGR02141	HQ1432A	K11071	potB	@spermidine/putrescine transport system permease protein	@Environmental Information Processing; Membrane Transport; Transporters [BR:ko02000] Environmental Information Processing; Membrane Transport; ABC transporters [PATH:ko02010]	HQ1432A	potB1	533498	534439	942	15.3631
461	HQ1433A	385802821	arCOG00162	E	Amino acid transport and metabolism	PotC	ABC-type spermidine/putrescine transport system, permease component II	COG01177	[E]	Amino_acid_transport_and_metabolism_		cd06261	TIGR03255	HQ1433A	K11070	potC	@spermidine/putrescine transport system permease protein	@Environmental Information Processing; Membrane Transport; Transporters [BR:ko02000] Environmental Information Processing; Membrane Transport; ABC transporters [PATH:ko02010]	HQ1433A	potC1	534436	535287	852	9.65426
462	HQ1434A	110667396	arCOG00220	E	Amino acid transport and metabolism	PotD	Spermidine/putrescine-binding periplasmic protein	COG00687	[E]	Amino_acid_transport_and_metabolism_	pfam13416	cd13590		HQ1434A	K11069	potD	@spermidine/putrescine transport system substrate-binding protein	@Environmental Information Processing; Membrane Transport; Transporters [BR:ko02000] Environmental Information Processing; Membrane Transport; ABC transporters [PATH:ko02010]	HQ1434A	potD1	535334	536455	1122	44.2424
463	HQ1434B	NA	NA	X	NA	NA	NA	NA	NA	NA	NA	NA	NA	NA	NA	NA	NA	NA	HQ1434B	HQ_1434B	537205	537402	198	0
464	HQ1435A	110667397	arCOG01510	L	Replication, recombination and repair	RPA1	Single-stranded DNA-binding replication protein A (RPA), large (70 kD) subunit or related ssDNA-binding protein	COG01599	[L]	Replication_recombination_and_repair_		cd04491,cd04491		HQ1435A	K07466	RFA1, RPA1, rpa	@replication factor A1	@Genetic Information Processing; Transcription; Transcription factors [BR:ko03000] Genetic Information Processing; Replication and Repair; DNA replication [PATH:ko03030] Genetic Information Processing; Replication and Repair; DNA replication proteins [BR:	HQ1435A	rpa2	537725	539281	1557	15.7339
465	HQ1436A	110667398	arCOG02144	L	Replication, recombination and repair	HHT1	Histones H3 and H4	COG02036	[B]	Chromatin_structure_and_dynamics_	pfam00808	cd00076		HQ1436A					HQ1436A	hstA	539507	539938	432	102.569
466	HQ1437A	385802825	arCOG00324	R	General function prediction only	AcuC	Deacetylase, including yeast histone deacetylase and acetoin utilization protein	COG00123	[BQ]	Chromatin_structure_and_dynamics_,Secondary_metabolites_biosynthesis_transport_and_catabolism_	pfam00850	cd09994		HQ1437A	K11407	HDAC6_10	@histone deacetylase 6/10 [EC:3.5.1.98]	@Genetic Information Processing; Replication and Repair; Chromosome [BR:ko03036]	HQ1437A	hda1	539943	540956	1014	23.1778
467	HQ1438A	110667400	arCOG04249	J	Translation, ribosomal structure and biogenesis	CCA1	tRNA nucleotidyltransferase (CCA-adding enzyme)	COG01746	[J]	Translation_ribosomal_structure_and_biogenesis_	pfam01909,pfam09249	cd05400	TIGR03671	HQ1438A	K07558	K07558, cca	@tRNA nucleotidyltransferase (CCA-adding enzyme) [EC:2.7.7.72]	@Unclassified; Genetic Information Processing; Translation proteins	HQ1438A	cca	541037	542434	1398	16.4776
468	HQ1439A	110667401	arCOG01745	R	General function prediction only	-	Membrane assocaited metal-dependent hydrolase	COG01988	[R]	General_function_prediction_only_	pfam04307			HQ1439A					HQ1439A	HQ_1439A	543445	543999	555	11.0917
469	HQ1440A	110667402	arCOG12120	S	Function unknown	-	Uncharacterized protein							HQ1440A					HQ1440A	HQ_1440A	544876	545106	231	2.15595
470	HQ1441A	110667403	arCOG12121	S	Function unknown	-	Uncharacterized protein							HQ1441A					HQ1441A	HQ_1441A	545235	545501	267	4.93281
471	HQ1442A	110667404	arCOG01801	R	General function prediction only	Imp	TRAP-type uncharacterized transport system, periplasmic component	COG02358	[R]	General_function_prediction_only_	pfam12974	cd13567	TIGR02122	HQ1442A	K07080	K07080	@	@Unclassified; Poorly Characterized; General function prediction only	HQ1442A	HQ_1442A	546031	547056	1026	195.195
472	HQ1443A	110667405	arCOG02990	S	Function unknown	-	Uncharacterized protein, DUF1850 family	COG04729	[S]	Function_unknown_	pfam08905			HQ1443A					HQ1443A	HQ_1443A	547352	547846	495	8.46343
473	HQ1444A	110667406	arCOG01906	R	General function prediction only	-	TRAP-type uncharacterized transport system, fused permease component	COG04666	[R]	General_function_prediction_only_	pfam06808		TIGR02123	HQ1444A					HQ1444A	HQ_1444A	547843	550551	2709	10.5676
474	HQ1445A	110667407	arCOG02840	L	Replication, recombination and repair	PhrB	Deoxyribodipyrimidine photolyase	COG00415	[L]	Replication_recombination_and_repair_	pfam00875,pfam03441		TIGR03556	HQ1445A					HQ1445A	phr3	550701	552860	2160	11.6877
475	HQ1446A	385802834	arCOG11562	S	Function unknown	-	Zn finger protein, C2C2 type							HQ1446A					HQ1446A	HQ_1446A	552993	553148	156	0.175008
476	HQ1447A	NA	NA	X	NA	NA	NA	NA	NA	NA	NA	NA	NA	NA	NA	NA	NA	NA	HQ1447A	HQ_1447A	553341	553736	396	8.9827
477	HQ1448A	110667409	arCOG04214	S	Function unknown	-	Uncharacterized protein	COG00432	[S]	Function_unknown_	pfam01894		TIGR00149	HQ1448A					HQ1448A	HQ_1448A	553900	554322	423	11.1959
478	HQ1449A	110667410	arCOG01039	F	Nucleotide transport and metabolism	AdkA	Archaeal adenylate kinase	COG02019	[F]	Nucleotide_transport_and_metabolism_				HQ1449A	K00939	E2.7.4.3, adk	@adenylate kinase [EC:2.7.4.3]	@Metabolism; Nucleotide Metabolism; Purine metabolism [PATH:ko00230]	HQ1449A	adkA	554334	554888	555	17.4749
479	HQ1450A	385802838	arCOG03021	S	Function unknown	-	Uncharacterized protein	SC.00021						HQ1450A					HQ1450A	HQ_1450A	554901	555191	291	36.7644
480	HQ1451A	110667412	arCOG03454	P	Inorganic ion transport and metabolism	FocA	Formate/nitrite family of transporter	COG02116	[P]	Inorganic_ion_transport_and_metabolism_	pfam01226		TIGR00790	HQ1451A					HQ1451A	HQ_1451A	555911	557719	1809	23.4464
481	HQ1452A	110667413	arCOG03295	S	Function unknown	-	Membrane protein containing Zn-ribbon domain							HQ1452A					HQ1452A	HQ_1452A	557832	558272	441	16.994
482	HQ1453A	110667414	arCOG06403	S	Function unknown	-	Uncharacterized protein	SC.00630						HQ1453A					HQ1453A	HQ_1453A	558279	559103	825	18.9032
483	HQ1454A	385802842	arCOG06422	S	Function unknown	-	Uncharacterized membrane protein, DUF373 family	COG03431	[S]	Function_unknown_	pfam06146			HQ1454A					HQ1454A	HQ_1454A	559305	559793	489	12.2919
484	HQ1455A	110667416	arCOG00014	G	Carbohydrate transport and metabolism	RbsK	Sugar kinase, ribokinase family	COG00524	[G]	Carbohydrate_transport_and_metabolism_	pfam00294	cd01174	TIGR02152	HQ1455A	K00874	kdgK	@2-dehydro-3-deoxygluconokinase [EC:2.7.1.45]	@Metabolism; Carbohydrate Metabolism; Pentose phosphate pathway [PATH:ko00030] Metabolism; Carbohydrate Metabolism; Pentose and glucuronate interconversions [PATH:ko00040]	HQ1455A	kdgK	559871	560863	993	5.42908
485	HQ1456A	110667417	arCOG01166	L	Replication, recombination and repair	MutL	DNA mismatch repair enzyme (predicted ATPase)	COG00323	[L]	Replication_recombination_and_repair_	pfam13589,pfam01119,pfam08676	cd00075,cd00782	TIGR00585	HQ1456A	K03572	mutL	@DNA mismatch repair protein MutL	@Genetic Information Processing; Replication and Repair; Mismatch repair [PATH:ko03430] Genetic Information Processing; Replication and Repair; DNA repair and recombination proteins [BR:ko03400]	HQ1456A	mutL1	560981	563299	2319	16.3006
486	HQ1457A	110667418	arCOG01078	L	Replication, recombination and repair	-	NUDIX family hydrolase	COG00494	[LR]	Replication_recombination_and_repair_,General_function_prediction_only_	pfam00293	cd03428		HQ1457A	K03574	MUTT, NUDT1, MTH1	@7,8-dihydro-8-oxoguanine triphosphatase [EC:3.6.1.-]	@Genetic Information Processing; Replication and Repair; DNA repair and recombination proteins [BR:ko03400]	HQ1457A	HQ_1457A	563296	563814	519	6.1485
487	HQ1458A	110667419	arCOG09100	S	Function unknown	-	Uncharacterized membrane protein							HQ1458A					HQ1458A	HQ_1458A	564232	565116	885	37.8934
488	HQ1459A	110667420	arCOG07567	S	Function unknown	-	Uncharacterized membrane protein							HQ1459A					HQ1459A	HQ_1459A	565113	565346	234	14.1176
489	HQ1459B	NA	NA	X	NA	NA	NA	NA	NA	NA	NA	NA	NA	NA	NA	NA	NA	NA	HQ1459B	HQ_1459B	565469	565543	75	0
490	HQ1460A	110667421	arCOG02896	L	Replication, recombination and repair	MutS	Mismatch repair ATPase (MutS family)	COG00249	[L]	Replication_recombination_and_repair_	pfam01624,pfam05188,pfam05192,pfam00488	cd03284	TIGR01070	HQ1460A	K03555	mutS	@DNA mismatch repair protein MutS	@Genetic Information Processing; Replication and Repair; Mismatch repair [PATH:ko03430] Genetic Information Processing; Replication and Repair; DNA repair and recombination proteins [BR:ko03400]	HQ1460A	mutS1	565843	568638	2796	6.69513
491	HQ1461A	110667422	arCOG01261	I	Lipid transport and metabolism	FabG	Short-chain alcohol dehydrogenase	COG01028	[IQR]	Lipid_transport_and_metabolism_,Secondary_metabolites_biosynthesis_transport_and_catabolism_,General_function_prediction_only_	pfam00106	cd05233	TIGR01830	HQ1461A					HQ1461A	HQ_1461A	568952	569698	747	6.76819
492	HQ1462A	110667423	arCOG02888	E	Amino acid transport and metabolism	AstE	Succinylglutamate desuccinylase	COG02988	[E]	Amino_acid_transport_and_metabolism_	pfam04952	cd06230	TIGR03242	HQ1462A	K01437	E3.5.1.15, ASPA	@aspartoacylase [EC:3.5.1.15]	@Metabolism; Amino Acid Metabolism; Alanine, aspartate and glutamate metabolism [PATH:ko00250] Metabolism; Amino Acid Metabolism; Histidine metabolism [PATH:ko00340]	HQ1462A	HQ_1462A	570491	571312	822	12.5018
493	HQ1463A	110667424	arCOG00272	G	Carbohydrate transport and metabolism	RhaT	Permease of the drug/metabolite transporter (DMT) superfamily	COG00697	[GER]	Carbohydrate_transport_and_metabolism_,Amino_acid_transport_and_metabolism_,General_function_prediction_only_	pfam00892			HQ1463A					HQ1463A	HQ_1463A	571697	572497	801	7.03464
494	HQ1464A	110667425	arCOG01598	F	Nucleotide transport and metabolism	PurT	Formate-dependent phosphoribosylglycinamide formyltransferase (GAR transformylase)	COG00027	[F]	Nucleotide_transport_and_metabolism_	pfam00289,pfam02222		TIGR01142	HQ1464A	K08289	purT	@phosphoribosylglycinamide formyltransferase 2 [EC:2.1.2.2]	@Metabolism; Nucleotide Metabolism; Purine metabolism [PATH:ko00230] Metabolism; Metabolism of Cofactors and Vitamins; One carbon pool by folate [PATH:ko00670]	HQ1464A	purT	572705	573910	1206	31.7935
495	HQ1465A	110667426	arCOG01349	G	Carbohydrate transport and metabolism	SuhB	Archaeal fructose-1,6-bisphosphatase or related enzyme of inositol monophosphatase family	COG00483	[G]	Carbohydrate_transport_and_metabolism_	pfam00459	cd01642	TIGR01331	HQ1465A	K01092	E3.1.3.25, IMPA, suhB	@myo-inositol-1(or 4)-monophosphatase [EC:3.1.3.25]	@Metabolism; Carbohydrate Metabolism; Inositol phosphate metabolism [PATH:ko00562] Metabolism; Biosynthesis of Other Secondary Metabolites; Streptomycin biosynthesis [PATH:ko00521] Environmental Information Processing; Signal Transduction; Phosphatidylino	HQ1465A	suhB2	574031	575725	1695	65.8377
496	HQ1466A	110667427	arCOG01630	J	Translation, ribosomal structure and biogenesis	TdcF	Translation initiation inhibitor, yjgF family	COG00251	[J]	Translation_ribosomal_structure_and_biogenesis_	pfam01042	cd00448	TIGR00004	HQ1466A					HQ1466A	ridA2	575978	576379	402	10.608
497	HQ1466B	NA	NA	X	NA	NA	NA	NA	NA	NA	NA	NA	NA	NA	NA	NA	NA	NA	HQ1466B	HQ_1466B	577053	577232	180	0
498	HQ1467A	110667428	arCOG00130	G	Carbohydrate transport and metabolism	-	MFS family permease	COG00477	[GEPR]	Carbohydrate_transport_and_metabolism_,Amino_acid_transport_and_metabolism_,Inorganic_ion_transport_and_metabolism_,General_function_prediction_only_	pfam07690	cd06174		HQ1467A	K02575	narK, narU, nasA	@MFS transporter, NNP family, nitrate/nitrite transporter	@Environmental Information Processing; Membrane Transport; Transporters [BR:ko02000]	HQ1467A	HQ_1467A	577298	578530	1233	16.0155
499	HQ1468A	110667429	arCOG00231	P	Inorganic ion transport and metabolism	PstB	ABC-type phosphate transport system, ATPase component	COG01117	[P]	Inorganic_ion_transport_and_metabolism_	pfam00005	cd03260	TIGR00972	HQ1468A	K02036	pstB	@phosphate transport system ATP-binding protein [EC:3.6.3.27]	@Environmental Information Processing; Membrane Transport; Transporters [BR:ko02000] Environmental Information Processing; Membrane Transport; ABC transporters [PATH:ko02010]	HQ1468A	pstB	578878	579801	924	11.6098
500	HQ1469A	110667430	arCOG00168	P	Inorganic ion transport and metabolism	PstA	ABC-type phosphate transport system, permease component	COG00581	[P]	Inorganic_ion_transport_and_metabolism_		cd06261	TIGR00974	HQ1469A	K02038	pstA	@phosphate transport system permease protein	@Environmental Information Processing; Membrane Transport; Transporters [BR:ko02000] Environmental Information Processing; Membrane Transport; ABC transporters [PATH:ko02010]	HQ1469A	pstA	579794	581401	1608	10.3227
501	HQ1470A	385802874	arCOG00167	P	Inorganic ion transport and metabolism	PstC	ABC-type phosphate transport system, permease component	COG00573	[P]	Inorganic_ion_transport_and_metabolism_		cd06261	TIGR02138	HQ1470A	K02037	pstC	@phosphate transport system permease protein	@Environmental Information Processing; Membrane Transport; Transporters [BR:ko02000] Environmental Information Processing; Membrane Transport; ABC transporters [PATH:ko02010]	HQ1470A	pstC	581401	582525	1125	16.17
502	HQ1471A	385802875	arCOG00213	P	Inorganic ion transport and metabolism	PstS	ABC-type phosphate transport system, periplasmic component	COG00226	[P]	Inorganic_ion_transport_and_metabolism_	pfam12849	cd13565	TIGR00975	HQ1471A	K02040	pstS	@phosphate transport system substrate-binding protein	@Environmental Information Processing; Membrane Transport; Transporters [BR:ko02000] Environmental Information Processing; Membrane Transport; ABC transporters [PATH:ko02010] Environmental Information Processing; Signal Transduction; Two-component system	HQ1471A	pstS	582584	583756	1173	41.5337
503	HQ1472A	110667433	arCOG08991	S	Function unknown	-	Uncharacterized protein							HQ1472A					HQ1472A	HQ_1472A	583887	584873	987	7.08976
504	HQ1472B	NA	NA	X	NA	NA	NA	NA	NA	NA	NA	NA	NA	NA	NA	NA	NA	NA	HQ1472B	HQ_1472B	585370	585507	138	0
505	HQ1472C	NA	NA	X	NA	NA	NA	NA	NA	NA	NA	NA	NA	NA	NA	NA	NA	NA	HQ1472C	HQ_1472C	585813	586034	222	0.574891
506	HQ1473A	110667434	arCOG00041	R	General function prediction only	-	Predicted phosphoribosyltransferase	COG01926	[R]	General_function_prediction_only_				HQ1473A	K07100	K07100	@	@Unclassified; Poorly Characterized; General function prediction only	HQ1473A	gptA1	586735	587367	633	9.45713
507	HQ1474A	110667435	arCOG00014	G	Carbohydrate transport and metabolism	RbsK	Sugar kinase, ribokinase family	COG00524	[G]	Carbohydrate_transport_and_metabolism_	pfam00294	cd01174	TIGR02152	HQ1474A	K00852	E2.7.1.15, rbsK	@ribokinase [EC:2.7.1.15]	@Metabolism; Carbohydrate Metabolism; Pentose phosphate pathway [PATH:ko00030]	HQ1474A	rbsK	587511	588587	1077	14.6408
508	HQ1475A	110667436	arCOG02978	S	Function unknown	-	Uncharacterized protein	SC.00019						HQ1475A					HQ1475A	HQ_1475A	588832	589545	714	10.5192
509	HQ1476A	110667437	arCOG06421	S	Function unknown	-	Uncharacterized membrane protein							HQ1476A					HQ1476A	HQ_1476A	589616	590077	462	2.37232
510	HQ1477A	110667438	arCOG00184	E	Amino acid transport and metabolism	AppF	ABC-type oligopeptide transport system, ATPase component	COG04608	[E]	Amino_acid_transport_and_metabolism_	pfam00005	cd03257	TIGR02769	HQ1477A	K10823	E3.6.3.23	@oligopeptide-transporting ATPase [EC:3.6.3.23]	@Unclassified; Metabolism; Energy metabolism	HQ1477A	dppF2	590102	591535	1434	15.0305
511	HQ1478A	110667439	arCOG00181	E	Amino acid transport and metabolism	DppD	ABC-type dipeptide/oligopeptide/nickel transport system, ATPase component	COG00444	[EP]	Amino_acid_transport_and_metabolism_,Inorganic_ion_transport_and_metabolism_	pfam00005	cd03257	TIGR02770	HQ1478A	K02031	ABC.PE.A	@peptide/nickel transport system ATP-binding protein	@Environmental Information Processing; Membrane Transport; Transporters [BR:ko02000] Environmental Information Processing; Membrane Transport; ABC transporters [PATH:ko02010]	HQ1478A	dppD2	591528	592667	1140	27.5852
512	HQ1479A	110667440	arCOG00748	E	Amino acid transport and metabolism	DppC	ABC-type dipeptide/oligopeptide/nickel transport system, permease component	COG01173	[EP]	Amino_acid_transport_and_metabolism_,Inorganic_ion_transport_and_metabolism_	pfam12911,pfam00528	cd06261	TIGR02790	HQ1479A					HQ1479A	dppC2	592667	594229	1563	10.771
513	HQ1480A	110667441	arCOG00751	E	Amino acid transport and metabolism	DppB	ABC-type dipeptide/oligopeptide/nickel transport system, permease component	COG00601	[EP]	Amino_acid_transport_and_metabolism_,Inorganic_ion_transport_and_metabolism_	pfam00528	cd06261	TIGR02789	HQ1480A					HQ1480A	dppB2	594372	595463	1092	5.90852
514	HQ1481A	110667442	arCOG01534	E	Amino acid transport and metabolism	DdpA	ABC-type transport system, periplasmic component	COG00747	[E]	Amino_acid_transport_and_metabolism_	pfam00496	cd08519	TIGR02294	HQ1481A	K15580				HQ1481A	dppA2	595590	597446	1857	19.4422
515	HQ1482A	110667443	arCOG00184	E	Amino acid transport and metabolism	AppF	ABC-type oligopeptide transport system, ATPase component	COG04608	[E]	Amino_acid_transport_and_metabolism_	pfam00005	cd03257	TIGR02769	HQ1482A	K02032	ABC.PE.A1	@peptide/nickel transport system ATP-binding protein	@Environmental Information Processing; Membrane Transport; Transporters [BR:ko02000] Environmental Information Processing; Membrane Transport; ABC transporters [PATH:ko02010]	HQ1482A	dppF3	597591	598751	1161	15.7146
516	HQ1483A	110667444	arCOG00181	E	Amino acid transport and metabolism	DppD	ABC-type dipeptide/oligopeptide/nickel transport system, ATPase component	COG00444	[EP]	Amino_acid_transport_and_metabolism_,Inorganic_ion_transport_and_metabolism_	pfam00005	cd03257	TIGR02770	HQ1483A	K15583				HQ1483A	dppD3	598748	599842	1095	27.7431
517	HQ1484A	110667445	arCOG00748	E	Amino acid transport and metabolism	DppC	ABC-type dipeptide/oligopeptide/nickel transport system, permease component	COG01173	[EP]	Amino_acid_transport_and_metabolism_,Inorganic_ion_transport_and_metabolism_	pfam12911,pfam00528	cd06261	TIGR02790	HQ1484A	K02034	ABC.PE.P1	@peptide/nickel transport system permease protein	@Environmental Information Processing; Membrane Transport; Transporters [BR:ko02000] Environmental Information Processing; Membrane Transport; ABC transporters [PATH:ko02010]	HQ1484A	dppC3	599842	600750	909	3.34656
518	HQ1485A	110667446	arCOG00751	E	Amino acid transport and metabolism	DppB	ABC-type dipeptide/oligopeptide/nickel transport system, permease component	COG00601	[EP]	Amino_acid_transport_and_metabolism_,Inorganic_ion_transport_and_metabolism_	pfam00528	cd06261	TIGR02789	HQ1485A	K02033	ABC.PE.P	@peptide/nickel transport system permease protein	@Environmental Information Processing; Membrane Transport; Transporters [BR:ko02000] Environmental Information Processing; Membrane Transport; ABC transporters [PATH:ko02010]	HQ1485A	dppB3	600751	601710	960	5.44295
519	HQ1486A	110667447	arCOG01534	E	Amino acid transport and metabolism	DdpA	ABC-type transport system, periplasmic component	COG00747	[E]	Amino_acid_transport_and_metabolism_	pfam00496	cd08519	TIGR02294	HQ1486A	K02035	ABC.PE.S	@peptide/nickel transport system substrate-binding protein	@Environmental Information Processing; Membrane Transport; Transporters [BR:ko02000] Environmental Information Processing; Membrane Transport; ABC transporters [PATH:ko02010]	HQ1486A	dppA3	601711	603438	1728	5.08996
520	HQ1487A	110667448	arCOG00147	G	Carbohydrate transport and metabolism	-	MFS family permease	COG00477	[GEPR]	Carbohydrate_transport_and_metabolism_,Amino_acid_transport_and_metabolism_,Inorganic_ion_transport_and_metabolism_,General_function_prediction_only_	pfam07690	cd06174	TIGR00890	HQ1487A	K08177	oxlT	@MFS transporter, OFA family, oxalate/formate antiporter	@Environmental Information Processing; Membrane Transport; Transporters [BR:ko02000]	HQ1487A	HQ_1487A	604201	605511	1311	7.81685
521	HQ1488A	110667449	arCOG04053	E	Amino acid transport and metabolism	Ggt	Gamma-glutamyltransferase	COG00405	[E]	Amino_acid_transport_and_metabolism_	pfam01019		TIGR00066	HQ1488A	K00681	ggt	@gamma-glutamyltranspeptidase [EC:2.3.2.2]	@Metabolism; Lipid Metabolism; Arachidonic acid metabolism [PATH:ko00590] Metabolism; Metabolism of Other Amino Acids; Taurine and hypotaurine metabolism [PATH:ko00430] Metabolism; Metabolism of Other Amino Acids; Selenoamino acid metabolism [PATH:ko00450	HQ1488A	ggt	605716	607314	1599	7.99745
522	HQ1489A	110667450	arCOG00897	M	Cell wall/membrane/envelope biogenesis	AglD	Glycosyl transferase family 2	COG00463	[M]	Cell_wall/membrane/envelope_biogenesis_	pfam00535,pfam03706	cd04188	TIGR03937,TIGR00374	HQ1489A	K00729	ALG5	@dolichyl-phosphate beta-glucosyltransferase [EC:2.4.1.117]	@Metabolism; Glycan Biosynthesis and Metabolism; Glycosyltransferases [BR:ko01003] Metabolism; Glycan Biosynthesis and Metabolism; N-Glycan biosynthesis [PATH:ko00510]	HQ1489A	aglD	607691	609640	1950	8.52084
523	HQ1490A	110667451	arCOG02867	S	Function unknown	-	Uncharacterized protein	SC.00014						HQ1490A					HQ1490A	HQ_1490A	610294	610611	318	4.35379
524	HQ1491A	110667452	arCOG02611	K	Transcription	-	Predicted transcriptional regulator, containd two HTH domains	COG03398	[S]	Function_unknown_	pfam13412,pfam13412	cd00090,cd00090		HQ1491A					HQ1491A	HQ_1491A	610641	611309	669	21.8894
525	HQ1492A	110667453	arCOG01915	O	Posttranslational modification, protein turnover, chaperones	HflC	Membrane protease subunit, stomatin/prohibitin homolog	COG00330	[O]	Posttranslational_modification_protein_turnover_chaperones_	pfam01145	cd08826	TIGR01933	HQ1492A					HQ1492A	HQ_1492A	611488	612663	1176	68.3846
526	HQ1493A	110667454	arCOG00194	V	Defense mechanisms	CcmA	ABC-type multidrug transport system, ATPase component	COG01131	[V]	Defense_mechanisms_	pfam00005	cd03230	TIGR01188	HQ1493A	K01990	ABC-2.A	@ABC-2 type transport system ATP-binding protein	@Environmental Information Processing; Membrane Transport; Transporters [BR:ko02000]	HQ1493A	HQ_1493A	612860	613888	1029	17.6074
527	HQ1494A	385802894	arCOG01467	V	Defense mechanisms	-	ABC-type multidrug transport system, permease component	COG00842	[V]	Defense_mechanisms_	pfam01061		TIGR01247	HQ1494A					HQ1494A	HQ_1494A	613885	614646	762	15.8074
528	HQ1495A	110667456	arCOG01090	G	Carbohydrate transport and metabolism	Eda	2-keto-3-deoxy-6-phosphogluconate aldolase	COG00800	[G]	Carbohydrate_transport_and_metabolism_	pfam01081	cd00452	TIGR01182	HQ1495A	K01625	eda	@2-dehydro-3-deoxyphosphogluconate aldolase / 4-hydroxy-2-oxoglutarate aldolase [EC:4.1.2.14 4.1.3.16]	@Metabolism; Carbohydrate Metabolism; Pentose phosphate pathway [PATH:ko00030] Metabolism; Carbohydrate Metabolism; Pentose and glucuronate interconversions [PATH:ko00040] Metabolism; Carbohydrate Metabolism; Glyoxylate and dicarboxylate metabolism [PATH:	HQ1495A	kdgA	614744	615418	675	33.9452
529	HQ1496A	110667457	arCOG04619	S	Function unknown	-	Uncharacterized membrane protein, contains bPH2 (bacterial pleckstrin homology) domain	COG03428	[S]	Function_unknown_	pfam03703,pfam03703,pfam03703			HQ1496A	K08981	K08981	@putative membrane protein	@Unclassified; Poorly Characterized; Function unknown	HQ1496A	HQ_1496A	615652	617541	1890	8.69956
530	HQ1497A	110667458	arCOG04622	S	Function unknown	-	Uncharacterized membrane protein YdbS, contains bPH2 (bacterial pleckstrin homology) domain	COG03402	[S]	Function_unknown_	pfam03703			HQ1497A	K09167	K09167	@hypothetical protein	@Unclassified; Poorly Characterized; Function unknown	HQ1497A	HQ_1497A	617544	618011	468	8.6031
531	HQ1498A	110667459	arCOG06167	S	Function unknown	-	Uncharacterized protein							HQ1498A					HQ1498A	HQ_1498A	618126	619109	984	4.9595
532	HQ1499A	110667460	arCOG04581	S	Function unknown	-	Uncharacterized membrane protein	SC.00500						HQ1499A					HQ1499A	HQ_1499A	619288	619725	438	7.4179
533	HQ1500A	110667461	arCOG04579	S	Function unknown	-	Uncharacterized protein, DUF2071 family	COG03361	[S]	Function_unknown_	pfam09844			HQ1500A	K09166	K09166	@hypothetical protein	@Unclassified; Poorly Characterized; Function unknown	HQ1500A	HQ_1500A	619940	620665	726	4.57385
534	HQ1501A	110667462	arCOG11563	S	Function unknown	-	Uncharacterized protein							HQ1501A					HQ1501A	HQ_1501A	621113	621634	522	363.582
535	HQ1502A	385802902	arCOG08130	S	Function unknown	-	Uncharacterized protein							HQ1502A					HQ1502A	HQ_1502A	621893	622117	225	6.54804
536	HQ1503A	385802903	arCOG01217	U	Intracellular trafficking, secretion, and vesicular transport	SEC65	Signal recognition particle 19 kDa protein	COG01400	[U]	Intracellular_trafficking_secretion_and_vesicular_transport_				HQ1503A	K03105	SRP19	@signal recognition particle subunit SRP19	@Genetic Information Processing; Folding, Sorting and Degradation; Protein export [PATH:ko03060] Environmental Information Processing; Membrane Transport; Secretion system [BR:ko02044]	HQ1503A	srp19	622542	622823	282	26.5206
537	HQ1504A	110667465	arCOG02466	J	Translation, ribosomal structure and biogenesis	GAR1	RNA-binding protein involved in rRNA processing	COG03277	[J]	Translation_ribosomal_structure_and_biogenesis_				HQ1504A					HQ1504A	gar1	622831	623064	234	2.88731
538	HQ1505A	110667466	arCOG04463	O	Posttranslational modification, protein turnover, chaperones	-	Presenilin-like membrane protease, A22 family	COG03389	[S]	Function_unknown_	pfam06550			HQ1505A					HQ1505A	HQ_1505A	623141	624160	1020	7.87519
539	HQ1505B	NA	NA	X	NA	NA	NA	NA	NA	NA	NA	NA	NA	NA	NA	NA	NA	NA	HQ1505B	HQ_1505B	624263	624510	248	2.13276
540	HQ1506A	110667467	arCOG02408	S	Function unknown	-	Uncharacterized NYN domain containing protein, LabA family	COG01432	[S]	Function_unknown_	pfam01936	cd06167	TIGR00288	HQ1506A					HQ1506A	HQ_1506A	624724	625221	498	9.0367
541	HQ1507A	110667468	arCOG04172	E	Amino acid transport and metabolism	DapA	Dihydrodipicolinate synthase/N-acetylneuraminate lyase	COG00329	[EM]	Amino_acid_transport_and_metabolism_,Cell_wall/membrane/envelope_biogenesis_	pfam00701	cd00953	TIGR00674	HQ1507A	K01714	dapA	@dihydrodipicolinate synthase [EC:4.2.1.52]	@Metabolism; Amino Acid Metabolism; Lysine biosynthesis [PATH:ko00300]	HQ1507A	dapA	625894	626817	924	19.8245
542	HQ1508A	110667469	arCOG04393	E	Amino acid transport and metabolism	DapB	Dihydrodipicolinate reductase	COG00289	[E]	Amino_acid_transport_and_metabolism_	pfam01113,pfam05173		TIGR00036	HQ1508A	K00215	dapB	@dihydrodipicolinate reductase [EC:1.3.1.26]	@Metabolism; Amino Acid Metabolism; Lysine biosynthesis [PATH:ko00300]	HQ1508A	dapB	626826	627749	924	13.9385
543	HQ1509A	110667470	arCOG04556	E	Amino acid transport and metabolism	DapD	Tetrahydrodipicolinate N-succinyltransferase	COG02171	[E]	Amino_acid_transport_and_metabolism_	pfam14805,pfam00132	cd03350	TIGR00965	HQ1509A	K00674	dapD	@2,3,4,5-tetrahydropyridine-2-carboxylate N-succinyltransferase [EC:2.3.1.117]	@Metabolism; Amino Acid Metabolism; Lysine biosynthesis [PATH:ko00300]	HQ1509A	dapD	627749	628597	849	32.7167
544	HQ1510A	110667471	arCOG02268	E	Amino acid transport and metabolism	LysA	Diaminopimelate decarboxylase	COG00019	[E]	Amino_acid_transport_and_metabolism_	pfam02784,pfam00278	cd06828	TIGR01048	HQ1510A	K01586	lysA	@diaminopimelate decarboxylase [EC:4.1.1.20]	@Metabolism; Amino Acid Metabolism; Lysine biosynthesis [PATH:ko00300]	HQ1510A	lysA	628594	629988	1395	22.721
545	HQ1511A	110667472	arCOG02255	E	Amino acid transport and metabolism	DapF	Diaminopimelate epimerase/Proline racemase	COG00253	[E]	Amino_acid_transport_and_metabolism_	pfam01678,pfam01678		TIGR00652	HQ1511A	K01778	dapF	@diaminopimelate epimerase [EC:5.1.1.7]	@Metabolism; Amino Acid Metabolism; Lysine biosynthesis [PATH:ko00300]	HQ1511A	dapF	629985	630977	993	20.173
546	HQ1512A	110667473	arCOG01107	E	Amino acid transport and metabolism	ArgE	Acetylornithine deacetylase/Succinyl-diaminopimelate desuccinylase or related deacylase	COG00624	[E]	Amino_acid_transport_and_metabolism_	pfam01546	cd05650	TIGR01910	HQ1512A	K01438	E3.5.1.16, argE	@acetylornithine deacetylase [EC:3.5.1.16]	@Metabolism; Amino Acid Metabolism; Arginine and proline metabolism [PATH:ko00330]	HQ1512A	dapE	630964	632262	1299	10.6617
547	HQ1513A	110667474	arCOG00307	J	Translation, ribosomal structure and biogenesis	RPP1	RNase P/RNase MRP subunit p30	COG01603	[J]	Translation_ribosomal_structure_and_biogenesis_	pfam01876			HQ1513A	K03539	RPP30	@ribonuclease P subunit Rpp30 [EC:3.1.26.5]	@Genetic Information Processing; Translation; RNA transport [PATH:ko03013]	HQ1513A	rnp3	632376	633227	852	49.4349
548	HQ1514A	110667475	arCOG01780	Q	Secondary metabolites biosynthesis, transport and catabolism	-	SAM-dependent methyltransferase	COG00500	[QR]	Secondary_metabolites_biosynthesis_transport_and_catabolism_,General_function_prediction_only_	pfam13847	cd02440	TIGR01934	HQ1514A					HQ1514A	HQ_1514A	633211	633819	609	13.4272
549	HQ1515A	110667476	arCOG01365	J	Translation, ribosomal structure and biogenesis	POP5	RNase P/RNase MRP subunit POP5	COG01369	[J]	Translation_ribosomal_structure_and_biogenesis_	pfam01900			HQ1515A					HQ1515A	rnp2	633910	634443	534	2.31
550	HQ1516A	385802916	arCOG00971	O	Posttranslational modification, protein turnover, chaperones	PRE1	20S proteasome, alpha subunit	COG00638	[O]	Posttranslational_modification_protein_turnover_chaperones_	pfam10584,pfam00227	cd03756	TIGR03633	HQ1516A	K03432	psmA, prcA	@proteasome alpha subunit [EC:3.4.25.1]	@Metabolism; Enzyme Families; Peptidases [BR:ko01002] Genetic Information Processing; Folding, Sorting and Degradation; Proteasome [PATH:ko03050] Genetic Information Processing; Folding, Sorting and Degradation; Proteasome [BR:ko03051]	HQ1516A	psmA1	634448	635200	753	112.77
551	HQ1517A	385802917	arCOG04153	K	Transcription	-	RNA polymerase III subunit C34, Lrp/AsnC family	COG01522	[K]	Transcription_				HQ1517A					HQ1517A	rpc34	635561	635911	351	87.9778
552	HQ1518A	110667479	arCOG06429	S	Function unknown	-	Uncharacterized protein, contains NRDE domain	COG03332	[S]	Function_unknown_	pfam05742			HQ1518A					HQ1518A	HQ_1518A	636387	637235	849	24.1154
553	HQ1519A	385802919	arCOG01345	K	Transcription	-	Predicted transcriptional regulator	COG03388	[S]	Function_unknown_				HQ1519A					HQ1519A	HQ_1519A	637879	638184	306	31.7217
554	HQ1520A	110667481	arCOG00570	C	Energy production and conversion	FixC	Dehydrogenase (flavoprotein)	COG00644	[C]	Energy_production_and_conversion_	pfam13450		TIGR02032	HQ1520A					HQ1520A	HQ_1520A	638311	639684	1374	45.3912
555	HQ1522A	110667482	arCOG00767	G	Carbohydrate transport and metabolism	{ManB}	Phosphomannomutase	COG01109	[G]	Carbohydrate_transport_and_metabolism_	pfam02878,pfam02879,pfam02880,pfam00408	cd03087	TIGR03990	HQ1522A	K03431	glmM	@phosphoglucosamine mutase [EC:5.4.2.10]	@Metabolism; Carbohydrate Metabolism; Amino sugar and nucleotide sugar metabolism [PATH:ko00520]	HQ1522A	HQ_1522A	640511	641904	1394	8.46724
556	HQ1523A	385802922	arCOG01674	C	Energy production and conversion	AcyP	Acylphosphatase	COG01254	[C]	Energy_production_and_conversion_	pfam00708			HQ1523A	K01512	acyP	@acylphosphatase [EC:3.6.1.7]	@Metabolism; Carbohydrate Metabolism; Pyruvate metabolism [PATH:ko00620] Metabolism; Xenobiotics Biodegradation and Metabolism; Aminobenzoate degradation [PATH:ko00627]	HQ1523A	acyP	642053	642334	282	1.45922
557	HQ1524A	110667484	arCOG04571	S	Function unknown	-	Uncharacterized protein							HQ1524A					HQ1524A	HQ_1524A	642614	643066	453	8.44053
558	HQ1525A	110667485	arCOG02937	I	Lipid transport and metabolism	MVD1	Mevalonate pyrophosphate decarboxylase	COG03407	[I]	Lipid_transport_and_metabolism_	pfam00288		TIGR01240	HQ1525A	K01597	E4.1.1.33, mvaD	@diphosphomevalonate decarboxylase [EC:4.1.1.33]	@Metabolism; Metabolism of Terpenoids and Polyketides; Terpenoid backbone biosynthesis [PATH:ko00900]	HQ1525A	mvaD	643155	644129	975	16.081
559	HQ1526A	110667486	arCOG01067	C	Energy production and conversion	Ndh	NADH dehydrogenase, FAD-containing subunit	COG01252	[C]	Energy_production_and_conversion_	pfam07992		TIGR03385	HQ1526A					HQ1526A	ndh1	644167	645414	1248	4.22929
560	HQ1527A	385802926	arCOG06314	G	Carbohydrate transport and metabolism	MgsA	Methylglyoxal synthase	COG01803	[G]	Carbohydrate_transport_and_metabolism_	pfam02142	cd01422	TIGR00160	HQ1527A	K01734	E4.2.3.3, mgsA	@methylglyoxal synthase [EC:4.2.3.3]	@Metabolism; Carbohydrate Metabolism; Pyruvate metabolism [PATH:ko00620]	HQ1527A	mgsA	645541	645984	444	107.146
562	HQ1529A	110667489	arCOG04171	S	Function unknown	-	Uncharacterized protein	COG02090	[S]	Function_unknown_	pfam04027			HQ1529A	K09738	K09738	@hypothetical protein	@Unclassified; Poorly Characterized; Function unknown	HQ1529A	HQ_1529A	646855	647343	489	51.3816
563	HQ1529B	NA	NA	X	NA	NA	NA	NA	NA	NA	NA	NA	NA	NA	NA	NA	NA	NA	HQ1529B	HQ_1529B	647540	647815	276	0.494588
564	HQ1530A	385802928	arCOG01159	S	Function unknown	-	Uncharacterized archaeal coiled-coil protein	COG01340	[S]	Function_unknown_			TIGR02168	HQ1530A					HQ1530A	HQ_1530A	648642	649565	924	72.7889
565	HQ1531A	110667491	arCOG04151	R	General function prediction only	-	ABC-type multidrug transport system, permease component	COG02237	[S]	Function_unknown_	pfam04123			HQ1531A					HQ1531A	HQ_1531A	649914	651023	1110	12.3699
566	HQ1531C	NA	NA	X	NA	NA	NA	NA	NA	NA	NA	NA	NA	NA	NA	NA	NA	NA	HQ1531C	HQ_1531C	651709	652072	364	0.47079
567	HQ1531G	NA	NA	X	NA	NA	NA	NA	NA	NA	NA	NA	NA	NA	NA	NA	NA	NA	HQ1531G	HQ_1531G	652080	652223	144	0
568	HQ1532A	NA	NA	X	NA	NA	NA	NA	NA	NA	NA	NA	NA	NA	NA	NA	NA	NA	HQ1532A	HQ_1532A	652536	652730	195	1.53668
569	HQ1533A	110667492	arCOG01619	R	General function prediction only	ARA1	Aldo/keto reductase, related to diketogulonate reductase	COG00656	[R]	General_function_prediction_only_	pfam00248	cd06660	TIGR01293	HQ1533A	K00002	E1.1.1.2, adh	@alcohol dehydrogenase (NADP+) [EC:1.1.1.2]	@Metabolism; Carbohydrate Metabolism; Glycolysis / Gluconeogenesis [PATH:ko00010] Metabolism; Lipid Metabolism; Glycerolipid metabolism [PATH:ko00561] Metabolism; Xenobiotics Biodegradation and Metabolism; Caprolactam degradation [PATH:ko00930]	HQ1533A	HQ_1533A	653262	654095	834	14.1138
570	HQ1534A	110667493	arCOG00570	C	Energy production and conversion	FixC	Dehydrogenase (flavoprotein)	COG00644	[C]	Energy_production_and_conversion_	pfam13450		TIGR02032	HQ1534A					HQ1534A	HQ_1534A	654623	655990	1368	30.4479
571	HQ1535A	110667494	arCOG01599	C	Energy production and conversion	PorB	Pyruvate:ferredoxin oxidoreductase or related 2-oxoacid:ferredoxin oxidoreductase, beta subunit	COG01013	[C]	Energy_production_and_conversion_	pfam02775,pfam12367	cd03375	TIGR02177	HQ1535A	K00175	korB	@2-oxoglutarate ferredoxin oxidoreductase subunit beta [EC:1.2.7.3]	@Metabolism; Carbohydrate Metabolism; Citrate cycle (TCA cycle) [PATH:ko00020] Metabolism; Energy Metabolism; Reductive carboxylate cycle (CO2 fixation) [PATH:ko00720]	HQ1535A	korB	656239	657102	864	62.3891
572	HQ1536A	385802934	arCOG01606	C	Energy production and conversion	PorA	Pyruvate:ferredoxin oxidoreductase or related 2-oxoacid:ferredoxin oxidoreductase, alpha subunit and gamma	COG00674	[C]	Energy_production_and_conversion_	pfam01558,pfam01855	cd07034	TIGR03710	HQ1536A	K00174	korA	@2-oxoglutarate ferredoxin oxidoreductase subunit alpha [EC:1.2.7.3]	@Metabolism; Carbohydrate Metabolism; Citrate cycle (TCA cycle) [PATH:ko00020] Metabolism; Energy Metabolism; Reductive carboxylate cycle (CO2 fixation) [PATH:ko00720]	HQ1536A	korA	657099	658895	1797	89.876
573	HQ1537A	110667496	arCOG02200	C	Energy production and conversion	Fpr	Flavodoxin reductase (ferredoxin-NADPH reductase) family 1	COG01018	[C]	Energy_production_and_conversion_		cd00322	TIGR01941	HQ1537A					HQ1537A	HQ_1537A	659150	659827	678	14.3294
574	HQ1538A	110667497	arCOG04201	I	Lipid transport and metabolism	Acs	Acyl-coenzyme A synthetase/AMP-(fatty) acid ligase	COG00365	[I]	Lipid_transport_and_metabolism_	pfam00501	cd05974	TIGR02188	HQ1538A	K01895	ACSS, acs	@acetyl-CoA synthetase [EC:6.2.1.1]	@Metabolism; Carbohydrate Metabolism; Glycolysis / Gluconeogenesis [PATH:ko00010] Metabolism; Carbohydrate Metabolism; Pyruvate metabolism [PATH:ko00620] Metabolism; Carbohydrate Metabolism; Propanoate metabolism [PATH:ko00640] Metabolism; Energy Metaboli	HQ1538A	acs1	660093	662072	1980	74.2147
575	HQ1539A	110667498	arCOG02174	R	General function prediction only	-	Predicted exporter of the RND superfamily	COG01033	[R]	General_function_prediction_only_	pfam03176,pfam03176		TIGR00921	HQ1539A	K07003	K07003	@	@Unclassified; Poorly Characterized; General function prediction only	HQ1539A	HQ_1539A	662270	664669	2400	7.57283
576	HQ1540A	110667499	arCOG02079	M	Cell wall/membrane/envelope biogenesis	-	S-layer protein, possibly associated with type IV pili like system	COG01361	[M]	Cell_wall/membrane/envelope_biogenesis_				HQ1540A					HQ1540A	HQ_1540A	664675	666399	1725	5.44704
577	HQ1541A	110667500	arCOG00394	K	Transcription	ArsR	Transcriptional regulator containing HTH domain, ArsR family	COG00640	[K]	Transcription_				HQ1541A					HQ1541A	HQ_1541A	666448	666711	264	44.8562
578	HQ1542A	110667501	arCOG02174	R	General function prediction only	-	Predicted exporter of the RND superfamily	COG01033	[R]	General_function_prediction_only_	pfam03176,pfam03176		TIGR00921	HQ1542A	K12257	secDF	@SecD/SecF fusion protein	@Genetic Information Processing; Folding, Sorting and Degradation; Protein export [PATH:ko03060] Environmental Information Processing; Membrane Transport; Bacterial secretion system [PATH:ko03070] Environmental Information Processing; Membrane Transport;	HQ1542A	HQ_1542A	666792	669257	2466	4.66825
579	HQ1543A	110667502	arCOG02079	M	Cell wall/membrane/envelope biogenesis	-	S-layer protein, possibly associated with type IV pili like system	COG01361	[M]	Cell_wall/membrane/envelope_biogenesis_				HQ1543A					HQ1543A	HQ_1543A	669383	671017	1635	6.29381
580	HQ1544A	110667503	arCOG01306	O	Posttranslational modification, protein turnover, chaperones	RPT1	ATP-dependent 26S proteasome regulatory subunit	COG01222	[O]	Posttranslational_modification_protein_turnover_chaperones_	pfam00004	cd00009	TIGR01242	HQ1544A	K03062	PSMC1, RPT2	@26S proteasome regulatory subunit T2	@Genetic Information Processing; Folding, Sorting and Degradation; Proteasome [PATH:ko03050] Genetic Information Processing; Folding, Sorting and Degradation; Proteasome [BR:ko03051]	HQ1544A	pan2	671373	672590	1218	111.268
581	HQ1545A	110667504	arCOG00459	L	Replication, recombination and repair	Nth	EndoIII-related endonuclease	COG00177	[L]	Replication_recombination_and_repair_	pfam00730,pfam10576	cd00056	TIGR01083	HQ1545A	K10773	NTH	@endonuclease III [EC:4.2.99.18]	@Genetic Information Processing; Replication and Repair; Base excision repair [PATH:ko03410] Genetic Information Processing; Replication and Repair; DNA repair and recombination proteins [BR:ko03400]	HQ1545A	nthA	672656	673342	687	15.2658
582	HQ1546A	110667505	arCOG04598	S	Function unknown	-	Uncharacterized membrane protein							HQ1546A					HQ1546A	HQ_1546A	673435	673914	480	6.43768
583	HQ1547A	110667506	arCOG04597	S	Function unknown	-	Uncharacterized membrane protein							HQ1547A					HQ1547A	HQ_1547A	674041	675066	1026	14.972
584	HQ1548A	110667507	arCOG02920	C	Energy production and conversion	PetE	Plastocyanin	COG03794	[C]	Energy_production_and_conversion_	pfam00127	cd04220	TIGR02656	HQ1548A					HQ1548A	hcp1	675339	676028	690	123.298
585	HQ1549A	385802947	arCOG04596	S	Function unknown	-	Uncharacterized membrane protein							HQ1549A					HQ1549A	HQ_1549A	676031	676417	387	94.7217
586	HQ1550A	385802948	arCOG01721	C	Energy production and conversion	QcrB	Cytochrome b subunit of the bc complex	COG01290	[C]	Energy_production_and_conversion_	pfam13631	cd00284		HQ1550A	K00412	CYTB, petB	@ubiquinol-cytochrome c reductase cytochrome b subunit [EC:1.10.2.2]	@Metabolism; Energy Metabolism; Oxidative phosphorylation [PATH:ko00190] Organismal Systems; Circulatory System; Cardiac muscle contraction [PATH:ko04260] Human Diseases; Neurodegenerative Diseases; Alzheimer's disease [PATH:ko05010] Human Diseases; Neuro	HQ1550A	petB	676421	677227	807	58.8888
587	HQ1551A	110667510	arCOG04594	C	Energy production and conversion	QcrB	Cytochrome b subunit of the bc complex	COG01290	[C]	Energy_production_and_conversion_				HQ1551A	K02637	petD	@cytochrome b6-f complex subunit 4	@Metabolism; Energy Metabolism; Photosynthesis [PATH:ko00195] Metabolism; Energy Metabolism; Photosynthesis proteins [BR:ko00194]	HQ1551A	petD	677232	678050	819	44.553
588	HQ1552A	110667511	arCOG04593	S	Function unknown	-	Uncharacterized membrane protein							HQ1552A					HQ1552A	HQ_1552A	678557	678907	351	1.87804
589	HQ1553A	385802952	arCOG04592	S	Function unknown	-	Uncharacterized membrane protein							HQ1553A					HQ1553A	HQ_1553A	678900	679172	273	16.7872
590	HQ1554A	385802953	arCOG04591	S	Function unknown	-	Uncharacterized membrane protein							HQ1554A					HQ1554A	HQ_1554A	679558	680007	450	13.0817
591	HQ1555A	385802954	arCOG01653	R	General function prediction only	MhpC	Alpha/beta superfamily hydrolase	COG00596	[R]	General_function_prediction_only_	pfam12697		TIGR03343	HQ1555A					HQ1555A	HQ_1555A	680539	681477	939	43.8096
592	HQ1556A	110667515	arCOG02797	S	Function unknown	-	Uncharacterized protein	COG04746	[S]	Function_unknown_	pfam07747			HQ1556A					HQ1556A	HQ_1556A	681608	681865	258	23.4436
593	HQ1557A	385802956	arCOG02920	C	Energy production and conversion	PetE	Plastocyanin	COG03794	[C]	Energy_production_and_conversion_	pfam00127	cd04220	TIGR02656	HQ1557A					HQ1557A	hcp2	681987	682517	531	19.5622
594	HQ1558A	110667517	arCOG01403	M	Cell wall/membrane/envelope biogenesis	AglL	Glycosyltransferase	COG00438	[M]	Cell_wall/membrane/envelope_biogenesis_	pfam13439,pfam00534	cd03804		HQ1558A	K02840	waaB, rfaB	@UDP-D-galactose:(glucosyl)LPS alpha-1,6-D-galactosyltransferase [EC:2.4.1.-]	@Metabolism; Glycan Biosynthesis and Metabolism; Glycosyltransferases [BR:ko01003] Metabolism; Glycan Biosynthesis and Metabolism; Lipopolysaccharide biosynthesis [PATH:ko00540] Metabolism; Glycan Biosynthesis and Metabolism; Lipopolysaccharide biosynthes	HQ1558A	gth3	682679	683740	1062	7.41516
595	HQ1559A	110667518	arCOG02865	S	Function unknown	-	Uncharacterized membrane protein YozB, DUF420 family	COG02322	[S]	Function_unknown_	pfam04238			HQ1559A	K08976	K08976	@putative membrane protein	@Unclassified; Poorly Characterized; Function unknown	HQ1559A	HQ_1559A	684008	684643	636	12.1785
596	HQ1560A	110667519	arCOG00982	C	Energy production and conversion	GldA	Glycerol dehydrogenase or related enzyme	COG00371	[C]	Energy_production_and_conversion_	pfam13685	cd08173	TIGR01357	HQ1560A	K00096	E1.1.1.261	@glycerol-1-phosphate dehydrogenase [NAD(P)] [EC:1.1.1.261]	@Unclassified; Metabolism; Energy metabolism	HQ1560A	gldA	684879	685925	1047	7.61744
597	HQ1561A	110667520	arCOG01947	E	Amino acid transport and metabolism	RhtB	Threonine efflux protein	COG01280	[E]	Amino_acid_transport_and_metabolism_	pfam01810			HQ1561A					HQ1561A	HQ_1561A	686129	686893	765	6.74393
598	HQ1562A	385802961	arCOG03458	R	General function prediction only	Gdt1	Putative Ca2+/H+ antiporter, TMEM165/GDT1 family	COG02119	[S]	Function_unknown_	pfam01169			HQ1562A					HQ1562A	HQ_1562A	687148	687867	720	10.147
599	HQ1563A	110667522	arCOG02099	K	Transcription	TroR	Mn-dependent transcriptional regulator (DtxR family)	COG01321	[K]	Transcription_	pfam01325,pfam02742,pfam04023			HQ1563A	K03709	troR	@DtxR family transcriptional regulator, Mn-dependent transcriptional regulator	@Genetic Information Processing; Transcription; Transcription factors [BR:ko03000]	HQ1563A	sirR1	687864	688811	948	17.471
600	HQ1564A	110667523	arCOG01434	E	Amino acid transport and metabolism	ThrC	Threonine synthase and cysteate synthase	COG00498	[E]	Amino_acid_transport_and_metabolism_	pfam01155,pfam00291	cd01563	TIGR02605,TIGR00260	HQ1564A	K01733	E4.2.3.1, thrC	@threonine synthase [EC:4.2.3.1]	@Metabolism; Amino Acid Metabolism; Glycine, serine and threonine metabolism [PATH:ko00260] Metabolism; Metabolism of Cofactors and Vitamins; Vitamin B6 metabolism [PATH:ko00750]	HQ1564A	thrC2	688932	690146	1215	26.9218
601	HQ1565A	110667524	arCOG01523	Q	Secondary metabolites biosynthesis, transport and catabolism	-	Phytoene dehydrogenase or related enzyme	COG01233	[Q]	Secondary_metabolites_biosynthesis_transport_and_catabolism_	pfam01593		TIGR03467	HQ1565A					HQ1565A	HQ_1565A	690369	691649	1281	5.30597
602	HQ1566A	385802965	arCOG01259	I	Lipid transport and metabolism	FabG	Short-chain alcohol dehydrogenase	COG01028	[IQR]	Lipid_transport_and_metabolism_,Secondary_metabolites_biosynthesis_transport_and_catabolism_,General_function_prediction_only_		cd05233	TIGR01830	HQ1566A	K00076	hdhA	@7-alpha-hydroxysteroid dehydrogenase [EC:1.1.1.159]	@Unclassified; Metabolism; Biosynthesis and biodegradation of secondary metabolites	HQ1566A	HQ_1566A	692330	693103	774	43.2814
603	HQ1566B	NA	NA	X	NA	NA	NA	NA	NA	NA	NA	NA	NA	NA	NA	NA	NA	NA	HQ1566B	HQ_1566B	693435	693692	258	0.320015
604	HQ1566C	NA	NA	X	NA	NA	NA	NA	NA	NA	NA	NA	NA	NA	NA	NA	NA	NA	HQ1566C	HQ_1566C	694135	694314	180	0.261347
605	HQ1567A	110667526	arCOG01150	R	General function prediction only	-	Predicted phosphohydrolase, MPP superfamily	COG01407	[R]	General_function_prediction_only_		cd07391	TIGR00024	HQ1567A	K06953	K06953	@	@Unclassified; Poorly Characterized; General function prediction only	HQ1567A	HQ_1567A	694772	695494	723	48.672
606	HQ1567B	NA	NA	X	NA	NA	NA	NA	NA	NA	NA	NA	NA	NA	NA	NA	NA	NA	HQ1567B	HQ_1567B	695516	695713	198	0.362136
607	HQ1568A	110667527	arCOG04399	K	Transcription	-	Predicted transcriptional regulator	COG01497	[K]	Transcription_				HQ1568A	K07730	K07730	@putative transcriptional regulator	@Genetic Information Processing; Transcription; Transcription factors [BR:ko03000]	HQ1568A	HQ_1568A	696594	697430	837	9.83259
608	HQ1569A	110667528	arCOG02847	O	Posttranslational modification, protein turnover, chaperones	CbpA	DnaJ-class molecular chaperone	COG02214	[O]	Posttranslational_modification_protein_turnover_chaperones_	pfam00226	cd06174,cd06257	TIGR02349	HQ1569A	K09540	SEC63	@translocation protein SEC63	@Genetic Information Processing; Folding, Sorting and Degradation; Chaperones and folding catalysts [BR:ko03110] Genetic Information Processing; Folding, Sorting and Degradation; Protein export [PATH:ko03060] Genetic Information Processing; Folding, Sorti	HQ1569A	dnaJ2	697576	698223	648	11.8134
609	HQ1570A	110667529	arCOG01111	G	Carbohydrate transport and metabolism	PpsA	Phosphoenolpyruvate synthase/pyruvate phosphate dikinase	COG00574	[G]	Carbohydrate_transport_and_metabolism_	pfam01326,pfam00391,pfam02896		TIGR01418	HQ1570A	K01007	pps, ppsA	@pyruvate, water dikinase [EC:2.7.9.2]	@Metabolism; Carbohydrate Metabolism; Pyruvate metabolism [PATH:ko00620] Metabolism; Energy Metabolism; Reductive carboxylate cycle (CO2 fixation) [PATH:ko00720] Metabolism; Energy Metabolism; Methane metabolism [PATH:ko00680]	HQ1570A	ppsA1	698369	700726	2358	44.492
610	HQ1571A	385802970	arCOG03118	S	Function unknown	-	Membrane protein DegA family	COG01238	[S]	Function_unknown_	pfam09335			HQ1571A					HQ1571A	HQ_1571A	701028	701600	573	2.14753
611	HQ1572A	110667531	arCOG00810	J	Translation, ribosomal structure and biogenesis	MetG	Methionyl-tRNA synthetase	COG00143	[J]	Translation_ribosomal_structure_and_biogenesis_	pfam09334,pfam08264	cd00814,cd07957	TIGR00398	HQ1572A	K01874	MARS, metG	@methionyl-tRNA synthetase [EC:6.1.1.10]	@Metabolism; Amino Acid Metabolism; Amino acid related enzymes [BR:ko01007] Metabolism; Metabolism of Other Amino Acids; Selenoamino acid metabolism [PATH:ko00450] Genetic Information Processing; Translation; Aminoacyl-tRNA biosynthesis [PATH:ko00970]	HQ1572A	metS	701718	703943	2226	18.1808
612	HQ1573A	110667532	arCOG04120	G	Carbohydrate transport and metabolism	PykF	Pyruvate kinase	COG00469	[G]	Carbohydrate_transport_and_metabolism_	pfam00224,pfam02887	cd00288	TIGR01064	HQ1573A	K00873	PK, pyk	@pyruvate kinase [EC:2.7.1.40]	@Metabolism; Carbohydrate Metabolism; Glycolysis / Gluconeogenesis [PATH:ko00010] Metabolism; Carbohydrate Metabolism; Pyruvate metabolism [PATH:ko00620] Metabolism; Energy Metabolism; Carbon fixation in photosynthetic organisms [PATH:ko00710] Metabolism;	HQ1573A	pykA	704009	705769	1761	18.2046
613	HQ1574A	110667533	arCOG12122	S	Function unknown	-	Uncharacterized protein	SC.00846						HQ1574A					HQ1574A	HQ_1574A	706149	706415	267	1.66929
614	HQ1575A	110667534	arCOG01912	O	Posttranslational modification, protein turnover, chaperones	-	Membrane protein implicated in regulation of membrane protease activity	COG01585	[OU]	Posttranslational_modification_protein_turnover_chaperones_,Intracellular_trafficking_secretion_and_vesicular_transport_	pfam01957			HQ1575A					HQ1575A	HQ_1575A	706591	707298	708	15.8938
615	HQ1576A	110667535	arCOG04547	S	Function unknown	-	Uncharacterized membrane protein							HQ1576A					HQ1576A	HQ_1576A	707459	708145	687	11.4335
616	HQ1577A	110667536	arCOG00479	O	Posttranslational modification, protein turnover, chaperones	CyoE	Polyprenyltransferase (cytochrome oxidase assembly factor)	COG00109	[O]	Posttranslational_modification_protein_turnover_chaperones_	pfam01040	cd13957	TIGR01473	HQ1577A	K02301	cyoE	@protoheme IX farnesyltransferase [EC:2.5.1.-]	@Metabolism; Energy Metabolism; Oxidative phosphorylation [PATH:ko00190] Metabolism; Metabolism of Cofactors and Vitamins; Porphyrin and chlorophyll metabolism [PATH:ko00860] Metabolism; Metabolism of Terpenoids and Polyketides; Prenyltransferases [BR:ko0	HQ1577A	ctaB	708147	709586	1440	48.8639
617	HQ1578A	385802977	arCOG01235	C	Energy production and conversion	CyoA	Heme/copper-type cytochrome/quinol oxidase, subunit 2	COG01622	[C]	Energy_production_and_conversion_	pfam00116	cd13918	TIGR02866	HQ1578A	K02275	coxB	@cytochrome c oxidase subunit II [EC:1.9.3.1]	@Metabolism; Energy Metabolism; Oxidative phosphorylation [PATH:ko00190]	HQ1578A	coxB	709696	710439	744	45.0035
618	HQ1579A	110667538	arCOG01222	M	Cell wall/membrane/envelope biogenesis	TagD	Cytidylyltransferase fused to conserved domain of DUF357 family	COG00615	[MI]	Cell_wall/membrane/envelope_biogenesis_,Lipid_transport_and_metabolism_	pfam01467	cd02170	TIGR02199	HQ1579A	K14656				HQ1579A	ribL	710461	711000	540	14.2699
619	HQ1580A	110667539	arCOG01139	O	Posttranslational modification, protein turnover, chaperones	Rri1	Proteasome lid subunit RPN8/RPN11, contains Jab1/MPN domain metalloenzyme (JAMM) motif	COG01310	[R]	General_function_prediction_only_	pfam14464	cd08072		HQ1580A					HQ1580A	HQ_1580A	710997	711605	609	13.0232
620	HQ1581A	110667540	arCOG00429	L	Replication, recombination and repair	-	Archaea-specific RecJ-like exonuclease, contains DnaJ-type Zn finger domain	COG01107	[L]	Replication_recombination_and_repair_	pfam00684,pfam00575,pfam01336,pfam01368	cd10719,cd04473,cd04487	TIGR02349,TIGR03591,TIGR00644	HQ1581A	K07463	K07463	@archaea-specific RecJ-like exonuclease	@Unclassified; Genetic Information Processing; Replication, recombination and repair proteins	HQ1581A	HQ_1581A	711852	713786	1935	43.9688
621	HQ1582A	110667541	arCOG00288	C	Energy production and conversion	NfnB	Nitroreductase	COG00778	[C]	Energy_production_and_conversion_	pfam00881	cd02150	TIGR02476	HQ1582A	K15976				HQ1582A	HQ_1582A	714024	714623	600	89.3638
622	HQ1583A	110667542	arCOG02039	I	Lipid transport and metabolism	Cls	Phosphatidylserine/phosphatidylglycerophosphate/cardiolipin synthase or related enzyme	COG01502	[I]	Lipid_transport_and_metabolism_	pfam13091,pfam13091	cd07493,cd09127,cd09128		HQ1583A	K06131	cls	@cardiolipin synthase [EC:2.7.8.-]	@Metabolism; Lipid Metabolism; Glycerophospholipid metabolism [PATH:ko00564]	HQ1583A	HQ_1583A	715829	717520	1692	3.18327
623	HQ1584A	110667543	arCOG04653	S	Function unknown	-	HEAT repeats containing protein	COG01413	[C]	Energy_production_and_conversion_	pfam13646			HQ1584A					HQ1584A	HQ_1584A	717918	719249	1332	29.2655
624	HQ1585A	110667544	arCOG04233	P	Inorganic ion transport and metabolism	FepB	ABC-type Fe3+-hydroxamate transport system, periplasmic component	COG00614	[P]	Inorganic_ion_transport_and_metabolism_	pfam01497	cd01143	TIGR04281	HQ1585A	K02016	ABC.FEV.S	@iron complex transport system substrate-binding protein	@Environmental Information Processing; Membrane Transport; Transporters [BR:ko02000] Environmental Information Processing; Membrane Transport; ABC transporters [PATH:ko02010]	HQ1585A	HQ_1585A	719305	720222	918	11.6949
625	HQ1586A	385802985	arCOG01101	P	Inorganic ion transport and metabolism	Dps	DNA-binding ferritin-like protein (oxidative damage protectant)	COG00783	[P]	Inorganic_ion_transport_and_metabolism_	pfam00210	cd01043		HQ1586A	K04047	dps	@starvation-inducible DNA-binding protein	@Genetic Information Processing; Replication and Repair; Chromosome [BR:ko03036]	HQ1586A	dpsA	720356	720904	549	112.984
626	HQ1587A	385802986	arCOG06242	S	Function unknown	-	Uncharacterized protein							HQ1587A					HQ1587A	HQ_1587A	721065	721247	183	11.9871
627	HQ1588A	110667547	arCOG06243	S	Function unknown	-	Uncharacterized protein							HQ1588A					HQ1588A	HQ_1588A	721488	722498	1011	24.161
628	HQ1589A	110667548	arCOG04614	R	General function prediction only	-	OB-fold domain and Zn-ribbon containing protein, possible acyl-CoA-binding protein	COG01545	[R]	General_function_prediction_only_				HQ1589A					HQ1589A	HQ_1589A	722522	722953	432	7.43993
629	HQ1590A	110667549	arCOG01278	I	Lipid transport and metabolism	PaaJ	Acetyl-CoA acetyltransferase	COG00183	[I]	Lipid_transport_and_metabolism_		cd00829	TIGR01930	HQ1590A	K08764	SCP2, SCPX	@sterol carrier protein 2 [EC:2.3.1.176]	@Metabolism; Lipid Metabolism; Primary bile acid biosynthesis [PATH:ko00120] Cellular Processes; Transport and Catabolism; Peroxisome [PATH:ko04146] Organismal Systems; Endocrine System; PPAR signaling pathway [PATH:ko03320]	HQ1590A	acaB1	722950	724104	1155	11.9353
630	HQ1591A	110667550	arCOG06265	S	Function unknown	-	Uncharacterized membrane protein							HQ1591A					HQ1591A	HQ_1591A	724363	724779	417	1.53978
631	HQ1592A	385802991	arCOG01296	O	Posttranslational modification, protein turnover, chaperones	TrxB	Thioredoxin reductase	COG00492	[O]	Posttranslational_modification_protein_turnover_chaperones_	pfam07992		TIGR01292	HQ1592A	K00384	E1.8.1.9, trxB	@thioredoxin reductase (NADPH) [EC:1.8.1.9]	@Metabolism; Nucleotide Metabolism; Pyrimidine metabolism [PATH:ko00240]	HQ1592A	trxB1	725939	727042	1104	52.9019
632	HQ1592C	NA	NA	X	NA	NA	NA	NA	NA	NA	NA	NA	NA	NA	NA	NA	NA	NA	HQ1592C	HQ_1592C	727136	727485	350	1.5479
633	HQ1593A	110667552	arCOG04583	Q	Secondary metabolites biosynthesis, transport and catabolism	-	SAM-dependent methyltransferase	COG00500	[QR]	Secondary_metabolites_biosynthesis_transport_and_catabolism_,General_function_prediction_only_	pfam08241	cd02440	TIGR02072	HQ1593A					HQ1593A	HQ_1593A	727482	727736	255	1.46666
634	HQ1594A	110667553	arCOG04474	S	Function unknown	-	Uncharacterized membrane protein							HQ1594A					HQ1594A	HQ_1594A	727824	729386	1563	9.13221
635	HQ1595A	110667554	arCOG01740	U	Intracellular trafficking, secretion, and vesicular transport	LepB	Signal peptidase I	COG00681	[U]	Intracellular_trafficking_secretion_and_vesicular_transport_	pfam00717	cd06462	TIGR02228	HQ1595A	K13280	SEC11, sipW	@signal peptidase, endoplasmic reticulum-type [EC:3.4.-.-]	@Metabolism; Enzyme Families; Peptidases [BR:ko01002] Genetic Information Processing; Folding, Sorting and Degradation; Protein export [PATH:ko03060]	HQ1595A	HQ_1595A	729450	730604	1155	15.7687
636	HQ1596A	110667555	arCOG07554	M	Cell wall/membrane/envelope biogenesis	-	Cell surface protein						TIGR04213	HQ1596A					HQ1596A	HQ_1596A	730971	732539	1569	5.80123
637	HQ1597A	110667556	arCOG02696	S	Function unknown	-	Uncharacterized protein, DUF1102 family	SC.00006			pfam06510			HQ1597A					HQ1597A	HQ_1597A	733907	734536	630	3.96038
638	HQ1598A	110667557	arCOG02696	S	Function unknown	-	Uncharacterized protein, DUF1102 family	SC.00006			pfam06510			HQ1598A					HQ1598A	HQ_1598A	734654	735826	1173	12.5017
639	HQ1599A	110667558	arCOG03828	K	Transcription	-	Predicted trancriptional regulator, ArsR family							HQ1599A					HQ1599A	HQ_1599A	737113	737697	585	7.11695
640	HQ1600A	110667559		X										HQ1600A					HQ1600A	HQ_1600A	737694	738173	480	3.5663
641	HQ1601A	110667560	arCOG04583	Q	Secondary metabolites biosynthesis, transport and catabolism	-	SAM-dependent methyltransferase	COG00500	[QR]	Secondary_metabolites_biosynthesis_transport_and_catabolism_,General_function_prediction_only_	pfam08241	cd02440	TIGR02072	HQ1601A	K10770	ALKBH8	@alkylated DNA repair protein alkB homolog 8	@Unclassified; Genetic Information Processing; Replication, recombination and repair proteins	HQ1601A	HQ_1601A	738358	739029	672	15.0402
642	HQ1601B	NA	NA	X	NA	NA	NA	NA	NA	NA	NA	NA	NA	NA	NA	NA	NA	NA	HQ1601B	HQ_1601B	739265	739480	216	1.20006
643	HQ1602A	110667561	arCOG06326	S	Function unknown	-	Uncharacterized protein							HQ1602A					HQ1602A	HQ_1602A	739591	739821	231	1.43254
644	HQ1603A	110667562	arCOG04161	J	Translation, ribosomal structure and biogenesis	DPH5	Diphthamide biosynthesis methyltransferase	COG01798	[J]	Translation_ribosomal_structure_and_biogenesis_	pfam00590	cd11647	TIGR00522	HQ1603A	K00586	E2.1.1.98, dph5	@diphthine synthase [EC:2.1.1.98]	@Unclassified; Genetic Information Processing; Translation proteins	HQ1603A	dph5	739870	740652	783	7.50143
645	HQ1604A	110667563	arCOG04471	U	Intracellular trafficking, secretion, and vesicular transport	-	Exosortase	COG04083	[S]	Function_unknown_	pfam09721		TIGR04125	HQ1604A					HQ1604A	artA	740745	741668	924	18.942
646	HQ1605A	385803004	arCOG02708	E	Amino acid transport and metabolism	GloA	Lactoylglutathione lyase or related enzyme	COG00346	[E]	Amino_acid_transport_and_metabolism_	pfam00903	cd07233	TIGR00068	HQ1605A	K01759	E4.4.1.5, GLO1, gloA	@lactoylglutathione lyase [EC:4.4.1.5]	@Metabolism; Carbohydrate Metabolism; Pyruvate metabolism [PATH:ko00620] Environmental Information Processing; Signal Transduction; MAPK signaling pathway - yeast [PATH:ko04011]	HQ1605A	HQ_1605A	741738	742508	771	37.5906
647	HQ1606A	110667565	arCOG06274	S	Function unknown	-	Uncharacterized membrane protein						TIGR04206	HQ1606A					HQ1606A	HQ_1606A	742771	743259	489	5.89611
648	HQ1607A	110667566	arCOG00358	J	Translation, ribosomal structure and biogenesis	DRG	Ribosome-interacting GTPase 1	COG01163	[R]	General_function_prediction_only_	pfam02824	cd01896,cd01666		HQ1607A	K06944	K06944	@	@Unclassified; Poorly Characterized; General function prediction only	HQ1607A	drg	743298	744410	1113	34.9142
649	HQ1608A	110667567	arCOG04651	S	Function unknown	-	Uncharacterized protein							HQ1608A					HQ1608A	HQ_1608A	744530	744730	201	2.97029
650	HQ1609A	385803008	arCOG04643	S	Function unknown	-	Uncharacterized membrane protein							HQ1609A					HQ1609A	HQ_1609A	745300	745665	366	8.80518
651	HQ1610A	110667569	arCOG06261	S	Function unknown	-	Uncharacterized membrane protein							HQ1610A					HQ1610A	HQ_1610A	745826	746227	402	37.3581
652	HQ1611A	110667570	arCOG01237	C	Energy production and conversion	CyoB	Heme/copper-type cytochrome/quinol oxidase, subunit 1 and 3	COG00843	[C]	Energy_production_and_conversion_	pfam00115,pfam00510	cd01662,cd00386	TIGR02891,TIGR02897	HQ1611A	K02256	COX1	@cytochrome c oxidase subunit I [EC:1.9.3.1]	@Metabolism; Energy Metabolism; Oxidative phosphorylation [PATH:ko00190] Organismal Systems; Circulatory System; Cardiac muscle contraction [PATH:ko04260] Human Diseases; Neurodegenerative Diseases; Alzheimer's disease [PATH:ko05010] Human Diseases; Neuro	HQ1611A	coxA	746515	748338	1824	79.8986
653	HQ1611B	NA	NA	X	NA	NA	NA	NA	NA	NA	NA	NA	NA	NA	NA	NA	NA	NA	HQ1611B	HQ_1611B	748812	748895	84	0
654	HQ1612A	110667571	arCOG06260	S	Function unknown	-	Uncharacterized membrane protein							HQ1612A					HQ1612A	HQ_1612A	749083	749517	435	16.9718
655	HQ1613A	385803012	arCOG03050	T	Signal transduction mechanisms	UspA	Nucleotide-binding protein, UspA family	COG00589	[T]	Signal_transduction_mechanisms_	pfam00582	cd00293		HQ1613A					HQ1613A	HQ_1613A	749632	750036	405	29.3767
656	HQ1614A	110667573	arCOG01972	O	Posttranslational modification, protein turnover, chaperones	TrxA	Thiol-disulfide isomerase or thioredoxin	COG00526	[OC]	Posttranslational_modification_protein_turnover_chaperones_,Energy_production_and_conversion_	pfam00085	cd02947	TIGR01068	HQ1614A					HQ1614A	trxA2	750271	751032	762	12.9883
657	HQ1615A	110667574	arCOG00924	E	Amino acid transport and metabolism	LivF	ABC-type branched-chain amino acid transport system, ATPase component	COG00410	[E]	Amino_acid_transport_and_metabolism_	pfam00005	cd03224	TIGR03410	HQ1615A	K01996	livF	@branched-chain amino acid transport system ATP-binding protein	@Environmental Information Processing; Membrane Transport; Transporters [BR:ko02000] Environmental Information Processing; Membrane Transport; ABC transporters [PATH:ko02010]	HQ1615A	livF1	751095	751907	813	15.3153
658	HQ1616A	110667575	arCOG00926	E	Amino acid transport and metabolism	LivG	ABC-type branched-chain amino acid transport system, ATPase component	COG00411	[E]	Amino_acid_transport_and_metabolism_	pfam00005	cd03219	TIGR03411	HQ1616A	K01995	livG	@branched-chain amino acid transport system ATP-binding protein	@Environmental Information Processing; Membrane Transport; Transporters [BR:ko02000] Environmental Information Processing; Membrane Transport; ABC transporters [PATH:ko02010]	HQ1616A	livG1	751904	752743	840	13.5394
659	HQ1617A	110667576	arCOG01275	E	Amino acid transport and metabolism	LivM	ABC-type branched-chain amino acid transport system, permease component	COG04177	[E]	Amino_acid_transport_and_metabolism_	pfam02653	cd06581	TIGR03408	HQ1617A					HQ1617A	livM1	752740	753894	1155	19.2226
660	HQ1618A	110667577	arCOG01270	E	Amino acid transport and metabolism	LivH	Branched-chain amino acid ABC-type transport system, permease component	COG00559	[E]	Amino_acid_transport_and_metabolism_	pfam02653	cd06582	TIGR03409	HQ1618A					HQ1618A	livH1	753891	754892	1002	25.2942
661	HQ1619A	110667578	arCOG01023	E	Amino acid transport and metabolism	LivK	ABC-type branched-chain amino acid transport system, periplasmic component	COG00683	[E]	Amino_acid_transport_and_metabolism_	pfam13458	cd06329	TIGR03669	HQ1619A					HQ1619A	livJ1	755021	756421	1401	153.962
662	HQ1620A	110667579	arCOG00844	K	Transcription	WecD	Acetyltransferase (GNAT) family	COG00454	[KR]	Transcription_,General_function_prediction_only_	pfam00583	cd04301	TIGR01575	HQ1620A	K03827	yjaB	@putative acetyltransferase [EC:2.3.1.-]	@Unclassified; Metabolism; Others	HQ1620A	HQ_1620A	756651	757403	753	30.1823
663	HQ1621A	110667580	arCOG06222	S	Function unknown	-	Uncharacterized protein					cd08862		HQ1621A					HQ1621A	HQ_1621A	758360	758779	420	10.2246
664	HQ1622A	110667581	arCOG02868	O	Posttranslational modification, protein turnover, chaperones	DsbG	Protein-disulfide isomerase	COG01651	[O]	Posttranslational_modification_protein_turnover_chaperones_	pfam13462	cd03023		HQ1622A					HQ1622A	dsbG1	759104	759793	690	7.95272
665	HQ1623A	110667582	arCOG06293	S	Function unknown	-	Uncharacterized membrane protein	SC.00631						HQ1623A					HQ1623A	HQ_1623A	759796	760407	612	5.14162
666	HQ1624A	110667583	arCOG00033	J	Translation, ribosomal structure and biogenesis	Trm5	Wybutosine (yW) biosynthesis enzyme, Trm5 methyltransferase	COG02520	[R]	General_function_prediction_only_	pfam02475			HQ1624A	K15429				HQ1624A	trm5	760876	761865	990	15.2557
667	HQ1625A	385803024	arCOG01981	K	Transcription	SUA7	Transcription initiation factor TFIIB, Brf1 subunit/Transcription initiation factor TFIIB	COG01405	[K]	Transcription_	pfam08271,pfam00382,pfam00382	cd00043		HQ1625A					HQ1625A	tfbA3	762151	763260	1110	50.3361
668	HQ1626A	110667585	arCOG00199	P	Inorganic ion transport and metabolism	FepC	ABC-type cobalamin/Fe3+-siderophores transport system, ATPase component	COG01120	[PH]	Inorganic_ion_transport_and_metabolism_,Coenzyme_transport_and_metabolism_	pfam00005	cd03214	TIGR03873	HQ1626A	K02013	ABC.FEV.A	@iron complex transport system ATP-binding protein [EC:3.6.3.34]	@Environmental Information Processing; Membrane Transport; Transporters [BR:ko02000] Environmental Information Processing; Membrane Transport; ABC transporters [PATH:ko02010]	HQ1626A	btuD	763505	764869	1365	6.54382
669	HQ1627A	110667586	arCOG01007	P	Inorganic ion transport and metabolism	FepD	ABC-type Fe3+-siderophore transport system, permease component	COG00609	[P]	Inorganic_ion_transport_and_metabolism_	pfam01032	cd06550	TIGR03869	HQ1627A	K02015	ABC.FEV.P	@iron complex transport system permease protein	@Environmental Information Processing; Membrane Transport; Transporters [BR:ko02000] Environmental Information Processing; Membrane Transport; ABC transporters [PATH:ko02010]	HQ1627A	btuC	764866	765903	1038	3.91117
670	HQ1628A	110667587	arCOG04233	P	Inorganic ion transport and metabolism	FepB	ABC-type Fe3+-hydroxamate transport system, periplasmic component	COG00614	[P]	Inorganic_ion_transport_and_metabolism_	pfam01497	cd01143	TIGR04281	HQ1628A	K02016	ABC.FEV.S	@iron complex transport system substrate-binding protein	@Environmental Information Processing; Membrane Transport; Transporters [BR:ko02000] Environmental Information Processing; Membrane Transport; ABC transporters [PATH:ko02010]	HQ1628A	btuF	766106	767266	1161	34.9101
671	HQ1629A	110667588	arCOG01972	O	Posttranslational modification, protein turnover, chaperones	TrxA	Thiol-disulfide isomerase or thioredoxin	COG00526	[OC]	Posttranslational_modification_protein_turnover_chaperones_,Energy_production_and_conversion_	pfam00085	cd02947	TIGR01068	HQ1629A	K03671	trxA	@thioredoxin 1	@Genetic Information Processing; Folding, Sorting and Degradation; Chaperones and folding catalysts [BR:ko03110]	HQ1629A	trxA3	768031	768498	468	14.0672
672	HQ1630A	110667589	arCOG04662	S	Function unknown	-	Uncharacterized membrane protein	SC.00128						HQ1630A					HQ1630A	HQ_1630A	768704	769327	624	7.08543
673	HQ1631A	110667590	arCOG00553	L	Replication, recombination and repair	BRR2	Replicative superfamily II helicase	COG01204	[R]	General_function_prediction_only_	pfam00270,pfam00271,pfam14520	cd00046,cd00079	TIGR04121	HQ1631A					HQ1631A	hel308b	769353	771443	2091	4.68258
674	HQ1632A	385803031	arCOG01130	E	Amino acid transport and metabolism	-	Aspartate/tyrosine/aromatic aminotransferase	COG00436	[E]	Amino_acid_transport_and_metabolism_	pfam00155	cd00609	TIGR03540	HQ1632A	K00812	E2.6.1.1A, aspB	@aspartate aminotransferase [EC:2.6.1.1]	@Metabolism; Energy Metabolism; Carbon fixation in photosynthetic organisms [PATH:ko00710] Metabolism; Amino Acid Metabolism; Alanine, aspartate and glutamate metabolism [PATH:ko00250] Metabolism; Amino Acid Metabolism; Cysteine and methionine metabolism	HQ1632A	aspC2	771538	772686	1149	31.3123
675	HQ1633A	385803032	arCOG01323	H	Coenzyme transport and metabolism	RibH	Riboflavin synthase beta-chain	COG00054	[H]	Coenzyme_transport_and_metabolism_	pfam00885	cd09211	TIGR00114	HQ1633A	K00794	ribH	@riboflavin synthase beta chain [EC:2.5.1.-]	@Metabolism; Metabolism of Cofactors and Vitamins; Riboflavin metabolism [PATH:ko00740]	HQ1633A	ribH	772683	773159	477	11.995
676	HQ1634A	110667593	arCOG00562	M	Cell wall/membrane/envelope biogenesis	-	Predicted membrane-bound mannosyltransferase	COG04745	[O]	Posttranslational_modification_protein_turnover_chaperones_	pfam13231		TIGR03663	HQ1634A					HQ1634A	HQ_1634A	773348	775216	1869	8.29034
677	HQ1635A	110667594	arCOG01597	F	Nucleotide transport and metabolism	PurK	Phosphoribosylaminoimidazole carboxylase (NCAIR synthetase)	COG00026	[F]	Nucleotide_transport_and_metabolism_	pfam02222		TIGR01161	HQ1635A	K01589	purK	@5-(carboxyamino)imidazole ribonucleotide synthase [EC:6.3.4.18]	@Metabolism; Nucleotide Metabolism; Purine metabolism [PATH:ko00230]	HQ1635A	purK	775312	776517	1206	9.18113
678	HQ1636A	110667595	arCOG02464	F	Nucleotide transport and metabolism	PurE	Phosphoribosylcarboxyaminoimidazole (NCAIR) mutase	COG00041	[F]	Nucleotide_transport_and_metabolism_	pfam00731		TIGR01162	HQ1636A	K01588	purE	@5-(carboxyamino)imidazole ribonucleotide mutase [EC:5.4.99.18]	@Metabolism; Nucleotide Metabolism; Purine metabolism [PATH:ko00230]	HQ1636A	purE1	776521	777177	657	25.44
679	HQ1637A	110667596	arCOG01557	C	Energy production and conversion	NuoA	NADH dehydrogenase subunit A	COG00838	[C]	Energy_production_and_conversion_				HQ1637A	K00330	nuoA	@NADH dehydrogenase I subunit A [EC:1.6.5.3]	@Metabolism; Energy Metabolism; Oxidative phosphorylation [PATH:ko00190]	HQ1637A	nuoA	777382	777795	414	149.127
680	HQ1638A	385803037	arCOG01554	C	Energy production and conversion	NuoB	F420H2 dehydrogenase subunit, related to NADH:ubiquinone oxidoreductase 20 kD subunit	COG00377	[C]	Energy_production_and_conversion_	pfam01058		TIGR01957	HQ1638A	K00331	nuoB	@NADH dehydrogenase I subunit B [EC:1.6.5.3]	@Metabolism; Energy Metabolism; Oxidative phosphorylation [PATH:ko00190]	HQ1638A	nuoB	777792	778496	705	96.0571
681	HQ1639A	110667598	arCOG01548	C	Energy production and conversion	NuoD	NADH dehydrogenase subunit D	COG00649	[C]	Energy_production_and_conversion_	pfam00346		TIGR01962	HQ1639A	K00333	nuoD	@NADH dehydrogenase I subunit D [EC:1.6.5.3]	@Metabolism; Energy Metabolism; Oxidative phosphorylation [PATH:ko00190]	HQ1639A	nuoCD	778493	780172	1680	64.5472
682	HQ1640A	110667599	arCOG01546	C	Energy production and conversion	NuoH	NADH dehydrogenase subunit H	COG01005	[C]	Energy_production_and_conversion_	pfam00146			HQ1640A	K00337	nuoH	@NADH dehydrogenase I subunit H [EC:1.6.5.3]	@Metabolism; Energy Metabolism; Oxidative phosphorylation [PATH:ko00190]	HQ1640A	nuoH	780172	781233	1062	35.1932
683	HQ1641A	385803040	arCOG01543	C	Energy production and conversion	NuoI	NADH dehydrogenase subunit I	COG01143	[C]	Energy_production_and_conversion_	pfam12838		TIGR01971	HQ1641A	K00338	nuoI	@NADH dehydrogenase I subunit I [EC:1.6.5.3]	@Metabolism; Energy Metabolism; Oxidative phosphorylation [PATH:ko00190]	HQ1641A	nuoI	781230	781691	462	24.9566
684	HQ1642A	NA	NA	X	NA	NA	NA	NA	NA	NA	NA	NA	NA	NA	NA	NA	NA	NA	HQ1642A	HQ_1642A	781957	782549	593	1.18427
685	HQ1643A	385803041	arCOG04654	C	Energy production and conversion	NuoJ	NADH dehydrogenase subunit J	COG00839	[C]	Energy_production_and_conversion_				HQ1643A					HQ1643A	nuoJ1	782685	782945	261	48.3191
686	HQ1644A	385803042	arCOG07914	C	Energy production and conversion	NuoJ	NADH:ubiquinone oxidoreductase subunit 6	COG00839	[C]	Energy_production_and_conversion_				HQ1644A					HQ1644A	nuoJ2	782942	783301	360	28.9634
687	HQ1645A	385803043	arCOG03073	C	Energy production and conversion	NuoK	NADH dehydrogenase subunit 4L (K,kappa)	COG00713	[C]	Energy_production_and_conversion_				HQ1645A	K00340	nuoK	@NADH dehydrogenase I subunit K [EC:1.6.5.3]	@Metabolism; Energy Metabolism; Oxidative phosphorylation [PATH:ko00190]	HQ1645A	nuoK	783301	783603	303	5.52145
688	HQ1646A	110667604	arCOG01539	C	Energy production and conversion	NuoL	NADH dehydrogenase subunit L	COG01009	[CP]	Energy_production_and_conversion_,Inorganic_ion_transport_and_metabolism_	pfam00662,pfam00361		TIGR01974	HQ1646A	K00341	nuoL	@NADH dehydrogenase I subunit L [EC:1.6.5.3]	@Metabolism; Energy Metabolism; Oxidative phosphorylation [PATH:ko00190]	HQ1646A	nuoL	783605	785629	2025	19.6665
689	HQ1647A	110667605	arCOG01538	C	Energy production and conversion	NuoM	NADH dehydrogenase subunit M	COG01008	[C]	Energy_production_and_conversion_	pfam00361		TIGR01972	HQ1647A	K00342	nuoM	@NADH dehydrogenase I subunit M [EC:1.6.5.3]	@Metabolism; Energy Metabolism; Oxidative phosphorylation [PATH:ko00190]	HQ1647A	nuoM	785626	787152	1527	18.3811
690	HQ1648A	110667606	arCOG01540	C	Energy production and conversion	NuoN	NADH dehydrogenase subunit N	COG01007	[C]	Energy_production_and_conversion_	pfam00361		TIGR01770	HQ1648A	K00343	nuoN	@NADH dehydrogenase I subunit N [EC:1.6.5.3]	@Metabolism; Energy Metabolism; Oxidative phosphorylation [PATH:ko00190]	HQ1648A	nuoN	787152	788696	1545	12.2309
691	HQ1649A	110667607	arCOG01566	F	Nucleotide transport and metabolism	NrnA	nanoRNase/pAp phosphatase, hydrolyzes c-di-AMP and oligoRNAs	COG00618	[R]	General_function_prediction_only_	pfam02254,pfam01368,pfam02272			HQ1649A					HQ1649A	HQ_1649A	789236	790708	1473	51.4393
692	HQ1650A	110667608	arCOG00623	R	General function prediction only	-	ParB-like nuclease domain fused to CBS domain	COG00517	[R]	General_function_prediction_only_	pfam00478,pfam02195	cd04610	TIGR01302	HQ1650A	K00088	E1.1.1.205, guaB	@IMP dehydrogenase [EC:1.1.1.205]	@Metabolism; Nucleotide Metabolism; Purine metabolism [PATH:ko00230] Metabolism; Xenobiotics Biodegradation and Metabolism; Drug metabolism - other enzymes [PATH:ko00983]	HQ1650A	HQ_1650A	791083	791865	783	22.126
693	HQ1651A	385803049	arCOG04637	S	Function unknown	-	Uncharacterized protein							HQ1651A					HQ1651A	HQ_1651A	791918	792202	285	49.6531
694	HQ1652A	110667610	arCOG01296	O	Posttranslational modification, protein turnover, chaperones	TrxB	Thioredoxin reductase	COG00492	[O]	Posttranslational_modification_protein_turnover_chaperones_	pfam07992		TIGR01292	HQ1652A	K00384	E1.8.1.9, trxB	@thioredoxin reductase (NADPH) [EC:1.8.1.9]	@Metabolism; Nucleotide Metabolism; Pyrimidine metabolism [PATH:ko00240]	HQ1652A	trxB2	792316	793383	1068	26.244
695	HQ1653A	110667611	arCOG01224	S	Function unknown	-	Uncharacterized protein	COG01849	[S]	Function_unknown_	pfam04010			HQ1653A	K09728	K09728	@hypothetical protein	@Unclassified; Poorly Characterized; Function unknown	HQ1653A	HQ_1653A	793590	793877	288	8.41081
696	HQ1654A	110667612	arCOG00486	J	Translation, ribosomal structure and biogenesis	CysS	Cysteinyl-tRNA synthetase	COG00215	[J]	Translation_ribosomal_structure_and_biogenesis_	pfam01406,pfam09190	cd00672,cd07963	TIGR00435	HQ1654A	K01883	CARS, cysS	@cysteinyl-tRNA synthetase [EC:6.1.1.16]	@Metabolism; Amino Acid Metabolism; Amino acid related enzymes [BR:ko01007] Genetic Information Processing; Translation; Aminoacyl-tRNA biosynthesis [PATH:ko00970]	HQ1654A	cysS	794034	795527	1494	14.4657
697	HQ1655A	110667613	arCOG04645	S	Function unknown	-	Uncharacterized protein							HQ1655A					HQ1655A	HQ_1655A	795555	796085	531	2.73505
698	HQ1656A	110667614	arCOG02246	P	Inorganic ion transport and metabolism	-	Sirohydrochlorin ferrochelatase	COG02138	[S]	Function_unknown_	pfam01903	cd03416		HQ1656A					HQ1656A	cbiX2	796513	797388	876	74.0251
699	HQ1657A	NA	NA	X	NA	NA	NA	NA	NA	NA	NA	NA	NA	NA	NA	NA	NA	NA	HQ1657A	HQ_1657A	797381	798631	1251	30.1713
700	HQ1658A	110667615	arCOG03366	S	Function unknown	-	Uncharacterized membrane protein							HQ1658A					HQ1658A	HQ_1658A	798687	799286	600	31.6128
701	HQ1659A	385803057	arCOG04124	S	Function unknown	-	Uncharacterized protein, Trm112 family	COG02835	[S]	Function_unknown_	pfam03966			HQ1659A					HQ1659A	HQ_1659A	799417	799602	186	1.1407
702	HQ1660A	110667617	arCOG04387	F	Nucleotide transport and metabolism	PurA	Adenylosuccinate synthase	COG00104	[F]	Nucleotide_transport_and_metabolism_	pfam00709	cd03108	TIGR00184	HQ1660A	K01939	E6.3.4.4, purA	@adenylosuccinate synthase [EC:6.3.4.4]	@Metabolism; Nucleotide Metabolism; Purine metabolism [PATH:ko00230] Metabolism; Amino Acid Metabolism; Alanine, aspartate and glutamate metabolism [PATH:ko00250]	HQ1660A	purA	799700	801031	1332	35.1355
703	HQ1661A	110667618	arCOG02824	F	Nucleotide transport and metabolism	PurH	AICAR transformylase/IMP cyclohydrolase PurH	COG00138	[F]	Nucleotide_transport_and_metabolism_	pfam02142,pfam01808	cd01421	TIGR00355	HQ1661A	K00602	purH	@phosphoribosylaminoimidazolecarboxamide formyltransferase / IMP cyclohydrolase [EC:2.1.2.3 3.5.4.10]	@Metabolism; Nucleotide Metabolism; Purine metabolism [PATH:ko00230] Metabolism; Metabolism of Cofactors and Vitamins; One carbon pool by folate [PATH:ko00670]	HQ1661A	purNH	801227	802831	1605	31.3809
704	HQ1662A	110667619	arCOG01747	F	Nucleotide transport and metabolism	PurB	Adenylosuccinate lyase	COG00015	[F]	Nucleotide_transport_and_metabolism_	pfam00206,pfam10397	cd01360	TIGR00928	HQ1662A	K01756	E4.3.2.2, purB	@adenylosuccinate lyase [EC:4.3.2.2]	@Metabolism; Nucleotide Metabolism; Purine metabolism [PATH:ko00230] Metabolism; Amino Acid Metabolism; Alanine, aspartate and glutamate metabolism [PATH:ko00250]	HQ1662A	purB	803232	804656	1425	18.4906
705	HQ1663A	110667620	arCOG01459	E	Amino acid transport and metabolism	Tdh	Threonine dehydrogenase or related Zn-dependent dehydrogenase	COG01063	[ER]	Amino_acid_transport_and_metabolism_,General_function_prediction_only_	pfam08240,pfam00107	cd08235	TIGR00692	HQ1663A					HQ1663A	gdh	804794	805873	1080	16.2796
706	HQ1664A	110667621	arCOG00028	F	Nucleotide transport and metabolism	-	Orotate phosphoribosyltransferase homolog	COG00856	[F]	Nucleotide_transport_and_metabolism_	pfam00156	cd06223	TIGR02985,TIGR00336	HQ1664A	K00762	pyrE	@orotate phosphoribosyltransferase [EC:2.4.2.10]	@Metabolism; Nucleotide Metabolism; Pyrimidine metabolism [PATH:ko00240]	HQ1664A	pyrE1	805860	806525	666	17.8404
707	HQ1665A	385803063	arCOG04648	O	Posttranslational modification, protein turnover, chaperones	-	Glutaredoxin-related protein	COG00278	[O]	Posttranslational_modification_protein_turnover_chaperones_	pfam00462	cd03028	TIGR00365	HQ1665A	K07390	grxD, GLRX5	@monothiol glutaredoxin	@Genetic Information Processing; Folding, Sorting and Degradation; Chaperones and folding catalysts [BR:ko03110]	HQ1665A	grx4	806650	806997	348	68.6183
708	HQ1666A	385803065	arCOG04587	S	Function unknown	-	Uncharacterized protein							HQ1666A					HQ1666A	HQ_1666A	807158	807727	570	58.1085
709	HQ1667A	110667624	arCOG04170	G	Carbohydrate transport and metabolism	GckA	Glycerate kinase	COG02379	[G]	Carbohydrate_transport_and_metabolism_	pfam13660,pfam05161			HQ1667A	K11529	gk	@glycerate kinase [EC:2.7.1.-]	@Metabolism; Carbohydrate Metabolism; Pentose phosphate pathway [PATH:ko00030]	HQ1667A	HQ_1667A	807945	809327	1383	5.11603
710	HQ1668A	385803067	arCOG04586	E	Amino acid transport and metabolism	CysH	3'-phosphoadenosine 5'-phosphosulfate sulfotransferase (PAPS reductase)/FAD synthetase or related enzyme	COG00175	[EH]	Amino_acid_transport_and_metabolism_,Coenzyme_transport_and_metabolism_	pfam02249,pfam01507	cd01713	TIGR02039	HQ1668A	K00957	cysD	@sulfate adenylyltransferase subunit 2 [EC:2.7.7.4]	@Metabolism; Energy Metabolism; Sulfur metabolism [PATH:ko00920] Metabolism; Nucleotide Metabolism; Purine metabolism [PATH:ko00230] Metabolism; Metabolism of Other Amino Acids; Selenoamino acid metabolism [PATH:ko00450]	HQ1668A	HQ_1668A	809355	810326	972	10.3847
711	HQ1668B	NA	NA	X	NA	NA	NA	NA	NA	NA	NA	NA	NA	NA	NA	NA	NA	NA	HQ1668B	HQ_1668B	810450	811067	618	1.70377
712	HQ1669A	110667626	arCOG00035	J	Translation, ribosomal structure and biogenesis	Dph6	Diphthamide synthase (EF-2-diphthine--ammonia ligase)	COG02102	[R]	General_function_prediction_only_	pfam01902	cd01994	TIGR03679	HQ1669A	K06927	K06927	@	@Unclassified; Poorly Characterized; General function prediction only	HQ1669A	dph6	811402	812151	750	11.1269
713	HQ1670A	385803069	arCOG00666	M	Cell wall/membrane/envelope biogenesis	GCD1	N-acetylglucosamine-1-phosphate uridyltransferase	COG01208	[MJ]	Cell_wall/membrane/envelope_biogenesis_,Translation_ribosomal_structure_and_biogenesis_	pfam00483,pfam00132,pfam00132	cd04181,cd05636	TIGR03992	HQ1670A	K00975	glgC	@glucose-1-phosphate adenylyltransferase [EC:2.7.7.27]	@Metabolism; Carbohydrate Metabolism; Starch and sucrose metabolism [PATH:ko00500] Metabolism; Carbohydrate Metabolism; Amino sugar and nucleotide sugar metabolism [PATH:ko00520]	HQ1670A	graD1	812169	813131	963	15.3864
714	HQ1671A	110667628	arCOG04479	K	Transcription	-	Transcriptional regulator containing an HTH domain fused to a Zn-ribbon	COG03357	[K]	Transcription_				HQ1671A					HQ1671A	HQ_1671A	813235	813651	417	20.283
715	HQ1672A	385803071	arCOG00030	F	Nucleotide transport and metabolism	Apt	Adenine/guanine phosphoribosyltransferase or related PRPP-binding protein	COG00503	[F]	Nucleotide_transport_and_metabolism_	pfam00156	cd06223	TIGR01090	HQ1672A	K00759	E2.4.2.7, apt	@adenine phosphoribosyltransferase [EC:2.4.2.7]	@Metabolism; Nucleotide Metabolism; Purine metabolism [PATH:ko00230]	HQ1672A	apt1	813661	814227	567	32.3902
716	HQ1673A	385803072	arCOG02416	N	Cell motility	-	Pilin/Flagellin, FlaG/FlaF family	COG03430	[S]	Function_unknown_	pfam07790			HQ1673A					HQ1673A	pilA	814484	814912	429	1.95758
717	HQ1674A	110667631	arCOG03099	P	Inorganic ion transport and metabolism	MnhE	Multisubunit Na+/H+ antiporter, MnhE subunit	COG01863	[P]	Inorganic_ion_transport_and_metabolism_	pfam01899		TIGR00942	HQ1674A	K05569	mnhE	@multicomponent Na+:H+ antiporter subunit E	@Unclassified; Cellular Processes and Signaling; Other ion-coupled transporters	HQ1674A	mrpE	815122	816312	1191	26.5819
718	HQ1675A	110667632	arCOG03120	P	Inorganic ion transport and metabolism	MnhF	Multisubunit Na+/H+ antiporter, MnhF subunit	COG02212	[P]	Inorganic_ion_transport_and_metabolism_	pfam04066			HQ1675A					HQ1675A	mrpF	816312	816638	327	5.93899
719	HQ1676A	110667633	arCOG03082	P	Inorganic ion transport and metabolism	MnhG	Multisubunit Na+/H+ antiporter, MnhG subunit	COG01320	[P]	Inorganic_ion_transport_and_metabolism_	pfam03334		TIGR01300	HQ1676A	K05571	mnhG	@multicomponent Na+:H+ antiporter subunit G	@Unclassified; Cellular Processes and Signaling; Other ion-coupled transporters	HQ1676A	mrpG	816640	816972	333	2.13758
720	HQ1677A	385803076	arCOG03078	P	Inorganic ion transport and metabolism	-	Predicted subunit of the Multisubunit Na+/H+ antiporter	COG01563	[P]	Inorganic_ion_transport_and_metabolism_	pfam13244			HQ1677A	K05566	mnhB	@multicomponent Na+:H+ antiporter subunit B	@Unclassified; Cellular Processes and Signaling; Other ion-coupled transporters	HQ1677A	mrpB1	816969	817514	546	3.49665
721	HQ1678A	110667635	arCOG03079	P	Inorganic ion transport and metabolism	MnhB	Multisubunit Na+/H+ antiporter, MnhB subunit	COG02111	[P]	Inorganic_ion_transport_and_metabolism_	pfam04039			HQ1678A					HQ1678A	mrpB2	817511	818047	537	4.5353
722	HQ1679A	385803078	arCOG03072	P	Inorganic ion transport and metabolism	MnhC	Multisubunit Na+/H+ antiporter, MnhC subunit	COG01006	[P]	Inorganic_ion_transport_and_metabolism_	pfam00420		TIGR00941	HQ1679A	K05567	mnhC	@multicomponent Na+:H+ antiporter subunit C	@Unclassified; Cellular Processes and Signaling; Other ion-coupled transporters	HQ1679A	mrpC	818044	818412	369	2.66532
723	HQ1680A	110667637	arCOG01537	C	Energy production and conversion	NuoM	NADH:ubiquinone oxidoreductase subunit 4 (chain M)	COG00651	[CP]	Energy_production_and_conversion_,Inorganic_ion_transport_and_metabolism_	pfam00361		TIGR01972	HQ1680A	K05568	mnhD	@multicomponent Na+:H+ antiporter subunit D	@Unclassified; Cellular Processes and Signaling; Other ion-coupled transporters	HQ1680A	mrpD3	818405	819907	1503	7.94089
724	HQ1681A	110667638	arCOG01541	C	Energy production and conversion	HyfB	Multisubunit Na+/H+ antiporter, MnhD subunit	COG00651	[CP]	Energy_production_and_conversion_,Inorganic_ion_transport_and_metabolism_	pfam00361		TIGR01974	HQ1681A	K05568	mnhD	@multicomponent Na+:H+ antiporter subunit D	@Unclassified; Cellular Processes and Signaling; Other ion-coupled transporters	HQ1681A	mrpD1	819907	822003	2097	22.902
725	HQ1682A	110667639	arCOG01537	C	Energy production and conversion	NuoM	NADH:ubiquinone oxidoreductase subunit 4 (chain M)	COG00651	[CP]	Energy_production_and_conversion_,Inorganic_ion_transport_and_metabolism_	pfam00361		TIGR01972	HQ1682A	K14115	ehbF	@energy-converting hydrogenase B subunit F	@Metabolism; Energy Metabolism; Methane metabolism [PATH:ko00680]	HQ1682A	mrpD2	822000	823916	1917	13.6744
726	HQ1683A	110667640	arCOG01704	H	Coenzyme transport and metabolism	Dfp	Phosphopantothenoylcysteine synthetase/decarboxylase	COG00452	[H]	Coenzyme_transport_and_metabolism_	pfam02441,pfam04127		TIGR00521	HQ1683A	K13038	coaBC, dfp	@phosphopantothenoylcysteine decarboxylase / phosphopantothenate--cysteine ligase [EC:4.1.1.36 6.3.2.5]	@Metabolism; Metabolism of Cofactors and Vitamins; Pantothenate and CoA biosynthesis [PATH:ko00770]	HQ1683A	coaBC	824263	825420	1158	39.0801
727	HQ1684A	110667641	arCOG02899	R	General function prediction only	-	Polyketide cyclase/dehydrase family protein involved in binding/transport of lipids	SC.00017			pfam10604	cd07812		HQ1684A					HQ1684A	HQ_1684A	825660	826202	543	16.1987
728	HQ1685A	110667642	arCOG01959	P	Inorganic ion transport and metabolism	TrkA	TrkA, K+ transport system, NAD-binding component	COG00569	[P]	Inorganic_ion_transport_and_metabolism_	pfam02254,pfam02080,pfam02254,pfam02080			HQ1685A	K03499	trkA	@trk system potassium uptake protein TrkA	@Unclassified; Cellular Processes and Signaling; Other ion-coupled transporters	HQ1685A	trkA4	826465	827802	1338	20.6709
729	HQ1686A	110667643	arCOG04145	P	Inorganic ion transport and metabolism	TrkG	Trk-type K+ transport system, membrane component	COG00168	[P]	Inorganic_ion_transport_and_metabolism_	pfam02386		TIGR00933	HQ1686A	K03498	trkH	@trk system potassium uptake protein TrkH	@Unclassified; Cellular Processes and Signaling; Other ion-coupled transporters	HQ1686A	trkH	827966	829570	1605	18.1606
730	HQ1687A	110667644	arCOG01717	J	Translation, ribosomal structure and biogenesis	GatA	Asp-tRNAAsn/Glu-tRNAGln amidotransferase A subunit or related amidase	COG00154	[J]	Translation_ribosomal_structure_and_biogenesis_	pfam01425		TIGR00132	HQ1687A	K02433	gatA	@aspartyl-tRNA(Asn)/glutamyl-tRNA (Gln) amidotransferase subunit A [EC:6.3.5.6 6.3.5.7]	@Genetic Information Processing; Translation; Aminoacyl-tRNA biosynthesis [PATH:ko00970]	HQ1687A	gatA	829629	831038	1410	15.7573
731	HQ1688A	110667645	arCOG02726	J	Translation, ribosomal structure and biogenesis	GatC	Asp-tRNAAsn/Glu-tRNAGln amidotransferase C subunit	COG00721	[J]	Translation_ribosomal_structure_and_biogenesis_	pfam02686		TIGR00135	HQ1688A	K02435	gatC	@aspartyl-tRNA(Asn)/glutamyl-tRNA (Gln) amidotransferase subunit C [EC:6.3.5.6 6.3.5.7]	@Genetic Information Processing; Translation; Aminoacyl-tRNA biosynthesis [PATH:ko00970]	HQ1688A	gatC	831041	831319	279	12.6638
732	HQ1689A	110667646	arCOG01981	K	Transcription	SUA7	Transcription initiation factor TFIIB, Brf1 subunit/Transcription initiation factor TFIIB	COG01405	[K]	Transcription_	pfam08271,pfam00382,pfam00382	cd00043		HQ1689A	K03124	TFIIB	@transcription initiation factor TFIIB	@Genetic Information Processing; Transcription; Basal transcription factors [PATH:ko03022]	HQ1689A	tfbA4	832265	833305	1041	22.2878
733	HQ1690A	110667647	arCOG01080	L	Replication, recombination and repair	-	NUDIX family hydrolase	COG00494	[LR]	Replication_recombination_and_repair_,General_function_prediction_only_	pfam00293	cd03674	TIGR02705	HQ1690A					HQ1690A	HQ_1690A	833584	834075	492	8.34099
734	HQ1691A	110667648	arCOG00071	E	Amino acid transport and metabolism	AsnB	Asparagine synthase (glutamine-hydrolyzing)	COG00367	[E]	Amino_acid_transport_and_metabolism_	pfam00733	cd01991	TIGR01536	HQ1691A	K01953	E6.3.5.4, asnB	@asparagine synthase (glutamine-hydrolysing) [EC:6.3.5.4]	@Metabolism; Energy Metabolism; Nitrogen metabolism [PATH:ko00910] Metabolism; Amino Acid Metabolism; Alanine, aspartate and glutamate metabolism [PATH:ko00250] Metabolism; Enzyme Families; Peptidases [BR:ko01002]	HQ1691A	asnB	834232	835524	1293	22.1733
735	HQ1692A	385803091	arCOG00302	R	General function prediction only	-	Metal-dependent phosphoesterase (PHP family)	COG00613	[R]	General_function_prediction_only_	pfam02811,pfam13263	cd07432		HQ1692A					HQ1692A	HQ_1692A	835531	836214	684	50.6787
736	HQ1693A	110667650	arCOG00641	F	Nucleotide transport and metabolism	PurL	Phosphoribosylformylglycinamidine (FGAM) synthase, synthetase domain	COG00046	[F]	Nucleotide_transport_and_metabolism_	pfam00586,pfam02769,pfam00586,pfam02769	cd02203,cd02203	TIGR01736	HQ1693A	K01952	E6.3.5.3, purL	@phosphoribosylformylglycinamidine synthase [EC:6.3.5.3]	@Metabolism; Nucleotide Metabolism; Purine metabolism [PATH:ko00230]	HQ1693A	purL	836349	838526	2178	14.9173
737	HQ1694A	385803093	arCOG12123	S	Function unknown	-	Uncharacterized protein	SC.00778						HQ1694A					HQ1694A	HQ_1694A	838574	838741	168	0.869326
738	HQ1695A	110667652	arCOG00617	E	Amino acid transport and metabolism	HisF	Imidazoleglycerol-phosphate synthase	COG00107	[E]	Amino_acid_transport_and_metabolism_	pfam00977	cd04731	TIGR00735	HQ1695A	K02500	hisF	@cyclase [EC:4.1.3.-]	@Metabolism; Amino Acid Metabolism; Histidine metabolism [PATH:ko00340]	HQ1695A	hisF	839061	839873	813	13.7868
739	HQ1696A	385803095	arCOG04111	K	Transcription	RPB11	DNA-directed RNA polymerase, subunit L	COG01761	[K]	Transcription_	pfam13656	cd06927		HQ1696A	K03056	rpoL	@DNA-directed RNA polymerase subunit L [EC:2.7.7.6]	@Metabolism; Nucleotide Metabolism; Purine metabolism [PATH:ko00230] Metabolism; Nucleotide Metabolism; Pyrimidine metabolism [PATH:ko00240] Genetic Information Processing; Transcription; RNA polymerase [PATH:ko03020]	HQ1696A	rpoL	840115	840405	291	55.6132
740	HQ1697A	110667654	arCOG00498	R	General function prediction only	-	Metal-dependent hydrolase of the beta-lactamase superfamily II	COG00491	[R]	General_function_prediction_only_	pfam00753		TIGR03413	HQ1697A					HQ1697A	HQ_1697A	840947	841990	1044	12.5247
741	HQ1698A	385803097	arCOG04578	S	Function unknown	-	Uncharacterized protein							HQ1698A					HQ1698A	HQ_1698A	842644	843123	480	41.3685
742	HQ1699A	110667656	arCOG00856	I	Lipid transport and metabolism	CaiC	Acyl-CoA synthetase (AMP-forming)/AMP-acid ligase II	COG00318	[IQ]	Lipid_transport_and_metabolism_,Secondary_metabolites_biosynthesis_transport_and_catabolism_	pfam00501	cd12119	TIGR01923	HQ1699A					HQ1699A	acs2	843283	844899	1617	6.73817
743	HQ1700A	110667657	arCOG00397	L	Replication, recombination and repair	SbcD	DNA repair exonuclease, SbcD	COG00420	[L]	Replication_recombination_and_repair_	pfam00149	cd00840		HQ1700A	K10865	MRE11	@double-strand break repair protein MRE11	@Genetic Information Processing; Replication and Repair; DNA replication proteins [BR:ko03032] Genetic Information Processing; Replication and Repair; Homologous recombination [PATH:ko03440] Genetic Information Processing; Replication and Repair; Non-homo	HQ1700A	mre11	845090	846646	1557	8.99515
744	HQ1701A	110667658	arCOG00368	L	Replication, recombination and repair	SbcC	ATPase involved in DNA repair, SbcC	COG00419	[L]	Replication_recombination_and_repair_	pfam13476,pfam13514	cd03240,cd00176,cd03240	TIGR00611,TIGR02168	HQ1701A	K03546	sbcC	@exonuclease SbcC	@Genetic Information Processing; Replication and Repair; DNA repair and recombination proteins [BR:ko03400]	HQ1701A	rad50	846647	849343	2697	11.4424
745	HQ1702A	385803101	arCOG04672	K	Transcription	-	Transcriptional regulator, HTH domain							HQ1702A					HQ1702A	HQ_1702A	849423	849857	435	21.0611
746	HQ1703A	110667660	arCOG06289	S	Function unknown	-	Uncharacterized membrane protein							HQ1703A					HQ1703A	HQ_1703A	850513	850998	486	6.84266
747	HQ1704A	385803103	arCOG06401	S	Function unknown	-	Uncharacterized protein							HQ1704A					HQ1704A	HQ_1704A	851152	851340	189	0.480339
748	HQ1705A	110667662	arCOG00328	L	Replication, recombination and repair	PolB3	DNA polymerase PolB3	COG00417	[L]	Replication_recombination_and_repair_	pfam03104,pfam00136	cd05781,cd05536	TIGR00592	HQ1705A	K02327	POLD1	@DNA polymerase delta subunit 1 [EC:2.7.7.7]	@Metabolism; Nucleotide Metabolism; Purine metabolism [PATH:ko00230] Metabolism; Nucleotide Metabolism; Pyrimidine metabolism [PATH:ko00240] Genetic Information Processing; Replication and Repair; DNA replication [PATH:ko03030] Genetic Information Process	HQ1705A	polB1	852278	858667	6390	25.2213			6387	1102
749	HQ1706A	110667663	arCOG04236	O	Posttranslational modification, protein turnover, chaperones	SufC	Cysteine desulfurase activator ATPase	COG00396	[O]	Posttranslational_modification_protein_turnover_chaperones_	pfam00005	cd03217	TIGR01978	HQ1706A	K09013	sufC	@Fe-S cluster assembly ATP-binding protein	@Environmental Information Processing; Membrane Transport; Transporters [BR:ko02000]	HQ1706A	sufC	859037	859972	936	432.995
750	HQ1707A	385803106	arCOG01715	O	Posttranslational modification, protein turnover, chaperones	SufB	Cysteine desulfurase activator SufB	COG00719	[O]	Posttranslational_modification_protein_turnover_chaperones_	pfam01458		TIGR01981	HQ1707A	K09014	sufB	@Fe-S cluster assembly protein SufB	@Unclassified; Poorly Characterized; General function prediction only	HQ1707A	sufB1	860042	861472	1431	331.146
751	HQ1708A	385803107	arCOG01715	O	Posttranslational modification, protein turnover, chaperones	SufB	Cysteine desulfurase activator SufB	COG00719	[O]	Posttranslational_modification_protein_turnover_chaperones_	pfam01458		TIGR01981	HQ1708A	K09015	sufD	@Fe-S cluster assembly protein SufD	@Unclassified; Poorly Characterized; General function prediction only	HQ1708A	sufB2	861475	862689	1215	163.761
752	HQ1709A	110667666	arCOG06430	R	General function prediction only	-	Ferritin superfamily protein							HQ1709A					HQ1709A	HQ_1709A	862947	863492	546	18.8322
753	HQ1710A	110667667	arCOG02100	K	Transcription	TroR	Mn-dependent transcriptional regulator (DtxR family)	COG01321	[K]	Transcription_	pfam01325,pfam02742			HQ1710A	K03709	troR	@DtxR family transcriptional regulator, Mn-dependent transcriptional regulator	@Genetic Information Processing; Transcription; Transcription factors [BR:ko03000]	HQ1710A	sirR2	863489	863941	453	13.3209
754	HQ1710B	NA	NA	X	NA	NA	NA	NA	NA	NA	NA	NA	NA	NA	NA	NA	NA	NA	HQ1710B	HQ_1710B	864492	864611	120	0
755	HQ1711A	110667668	arCOG02940	S	Function unknown	-	Uncharacterized membrane protein, DUF1405 family	COG04347	[S]	Function_unknown_	pfam07187			HQ1711A					HQ1711A	HQ_1711A	864820	865503	684	4.67443
756	HQ1712A	110667669	arCOG01860	R	General function prediction only	-	Predicted HD superfamily hydrolase	COG01418	[R]	General_function_prediction_only_	pfam01966	cd00077	TIGR00277	HQ1712A	K06950	K06950	@	@Unclassified; Poorly Characterized; General function prediction only	HQ1712A	HQ_1712A	865795	866655	861	23.7588
757	HQ1713A	110667670	arCOG00683	X		-	Transposable element, IS605 OrfB family, contains RNAse H fold nuclease and Zn finger domains	COG00675	[L]	Replication_recombination_and_repair_	pfam12323,pfam01385,pfam07282		TIGR01766	HQ1713A					HQ1713A	HQ_1713A	866932	868174	1243	8.90475
758	HQ1714A	110667671	arCOG04553	E	Amino acid transport and metabolism	GltB	Glutamate synthase	COG00069	[E]	Amino_acid_transport_and_metabolism_	pfam00310,pfam04898,pfam01645,pfam01493	cd00713,cd02808,cd00982	TIGR02151,TIGR03122	HQ1714A	K00265	gltB	@glutamate synthase (NADPH/NADH) large chain [EC:1.4.1.13 1.4.1.14]	@Metabolism; Energy Metabolism; Nitrogen metabolism [PATH:ko00910] Metabolism; Amino Acid Metabolism; Alanine, aspartate and glutamate metabolism [PATH:ko00250]	HQ1714A	gltB	868466	873034	4569	47.3345			4566	2216
759	HQ1715A	110667672	arCOG00402	J	Translation, ribosomal structure and biogenesis	ProS	Prolyl-tRNA synthetase	COG00442	[J]	Translation_ribosomal_structure_and_biogenesis_	pfam00587,pfam03129,pfam09180	cd00778,cd00862	TIGR00408	HQ1715A	K01881	PARS, proS	@prolyl-tRNA synthetase [EC:6.1.1.15]	@Metabolism; Amino Acid Metabolism; Amino acid related enzymes [BR:ko01007] Genetic Information Processing; Translation; Aminoacyl-tRNA biosynthesis [PATH:ko00970]	HQ1715A	proS	873197	874735	1539	16.7169
760	HQ1715B	NA	NA	X	NA	NA	NA	NA	NA	NA	NA	NA	NA	NA	NA	NA	NA	NA	HQ1715B	HQ_1715B	874825	875053	229	1.28993
761	HQ1716A	110667673	arCOG00543	R	General function prediction only	-	Predicted metal-dependent RNase, consists of a metallo-beta-lactamase domain and an RNA-binding KH domain	COG01782	[R]	General_function_prediction_only_	pfam00753,pfam10996,pfam07521	cd02410	TIGR03675	HQ1716A	K07041	K07041	@	@Unclassified; Poorly Characterized; General function prediction only	HQ1716A	HQ_1716A	875577	877496	1920	24.9021
762	HQ1717A	NA	NA	X	NA	NA	NA	NA	NA	NA	NA	NA	NA	NA	NA	NA	NA	NA	HQ1717A	HQ_1717A	877913	878974	1062	7.38255
763	HQ1718A	385803116	arCOG04557	S	Function unknown	-	Uncharacterized protein							HQ1718A					HQ1718A	HQ_1718A	879178	879399	222	11.1332
764	HQ1719A	385803117	arCOG07583	S	Function unknown	-	Uncharacterized protein							HQ1719A					HQ1719A	HQ_1719A	879392	879790	399	14.926
765	HQ1720A	385803118	arCOG00760	G	Carbohydrate transport and metabolism	Mcl/CitE	Beta-methylmalyl-CoA lyase, Citrate lyase beta subunit family	COG02301	[G]	Carbohydrate_transport_and_metabolism_	pfam03328		TIGR01588	HQ1720A					HQ1720A	aceB	879926	881233	1308	109.745
766	HQ1721A	385803119	arCOG02708	E	Amino acid transport and metabolism	GloA	Lactoylglutathione lyase or related enzyme	COG00346	[E]	Amino_acid_transport_and_metabolism_	pfam00903	cd07233	TIGR00068	HQ1721A	K01759	E4.4.1.5, GLO1, gloA	@lactoylglutathione lyase [EC:4.4.1.5]	@Metabolism; Carbohydrate Metabolism; Pyruvate metabolism [PATH:ko00620] Environmental Information Processing; Signal Transduction; MAPK signaling pathway - yeast [PATH:ko04011]	HQ1721A	HQ_1721A	881304	881684	381	50.2878
767	HQ1722A	110667679	arCOG00235	Q	Secondary metabolites biosynthesis, transport and catabolism	MhpD	2-keto-4-pentenoate hydratase/2-oxohepta-3-ene-1,7-dioic acid hydratase (catechol pathway)	COG00179	[Q]	Secondary_metabolites_biosynthesis_transport_and_catabolism_	pfam01557		TIGR02303	HQ1722A					HQ1722A	hpcE2	881859	882587	729	13.8141
768	HQ1723A	110667680	arCOG04557	S	Function unknown	-	Uncharacterized protein							HQ1723A					HQ1723A	HQ_1723A	883042	883353	312	7.14379
769	HQ1724A	385803122	arCOG02242	K	Transcription	-	Transcriptional regulator, contains HTH domain	COG03355	[K]	Transcription_	pfam01978			HQ1724A					HQ1724A	HQ_1724A	883528	884010	483	78.1136
770	HQ1725A	NA	NA	X	NA	NA	NA	NA	NA	NA	NA	NA	NA	NA	NA	NA	NA	NA	HQ1725A	HQ_1725A	884344	885183	840	55.1307
771	HQ1727A	385803123	arCOG01179	J	Translation, ribosomal structure and biogenesis	InfA	Translation initiation factor 1 (IF-1)	COG00361	[J]	Translation_ribosomal_structure_and_biogenesis_	pfam01176	cd05793	TIGR00523	HQ1727A	K03236	eIF-1A, EIF1A	@translation initiation factor eIF-1A	@Genetic Information Processing; Translation; Translation factors [BR:ko03012] Genetic Information Processing; Translation; RNA transport [PATH:ko03013]	HQ1727A	tif1A2	885547	885831	285	110.657
772	HQ1728A	110667683	arCOG04796	M	Cell wall/membrane/envelope biogenesis	RfaG	Glycosyltransferase	COG00438	[M]	Cell_wall/membrane/envelope_biogenesis_		cd03806		HQ1728A	K03844	ALG11	@alpha-1,2-mannosyltransferase [EC:2.4.1.-]	@Metabolism; Glycan Biosynthesis and Metabolism; Glycosyltransferases [BR:ko01003] Metabolism; Glycan Biosynthesis and Metabolism; N-Glycan biosynthesis [PATH:ko00510] Metabolism; Glycan Biosynthesis and Metabolism; High-mannose type N-glycan biosynthesis	HQ1728A	gth13	886143	887516	1374	9.94698
773	HQ1729A	110667684	arCOG01620	R	General function prediction only	MviM	Predicted dehydrogenase	COG00673	[R]	General_function_prediction_only_	pfam01408,pfam02894,pfam00248	cd06660		HQ1729A	K00011	E1.1.1.21, AKR1	@aldehyde reductase [EC:1.1.1.21]	@Metabolism; Carbohydrate Metabolism; Pentose and glucuronate interconversions [PATH:ko00040] Metabolism; Carbohydrate Metabolism; Fructose and mannose metabolism [PATH:ko00051] Metabolism; Carbohydrate Metabolism; Galactose metabolism [PATH:ko00052] Meta	HQ1729A	HQ_1729A	887833	889860	2028	10.6913
774	HQ1730A	110667685	arCOG00672	I	Lipid transport and metabolism	PgsA	Phosphatidylglycerophosphate synthase	COG00558	[I]	Lipid_transport_and_metabolism_	pfam01066			HQ1730A					HQ1730A	pgsA1	889857	890741	885	18.2877
775	HQ1731A	110667686	arCOG00468	L	Replication, recombination and repair	-	Orc1/cdc6 family replication initiation protein	COG01474	[LO]	Replication_recombination_and_repair_,Posttranslational_modification_protein_turnover_chaperones_	pfam13191		TIGR02928	HQ1731A					HQ1731A	orc2	890964	892148	1185	7.65135
776	HQ1732A	385803128	arCOG04584	S	Function unknown	-	Uncharacterized membrane protein							HQ1732A					HQ1732A	HQ_1732A	892218	893312	1095	56.5534
777	HQ1733A	385803129	arCOG00024	C	Energy production and conversion	GlpK	Glycerol kinase	COG00554	[C]	Energy_production_and_conversion_	pfam00370,pfam02782	cd07786	TIGR01311	HQ1733A	K00864	E2.7.1.30, glpK	@glycerol kinase [EC:2.7.1.30]	@Metabolism; Lipid Metabolism; Glycerolipid metabolism [PATH:ko00561] Organismal Systems; Endocrine System; PPAR signaling pathway [PATH:ko03320] Organismal Systems; Environmental Adaptation; Plant-pathogen interaction [PATH:ko04626]	HQ1733A	glpK	893316	894848	1533	105.223
778	HQ1734A	110667689	arCOG05746	C	Energy production and conversion	GlpA	BFD-like [2Fe-2S] binding domain of glycerol-3-phosphate dehydrogenase	COG00578	[C]	Energy_production_and_conversion_	pfam01266,pfam04324		TIGR03377	HQ1734A	K00111	glpA, glpD	@glycerol-3-phosphate dehydrogenase [EC:1.1.5.3]	@Metabolism; Lipid Metabolism; Glycerophospholipid metabolism [PATH:ko00564]	HQ1734A	glpA1	895287	897026	1740	48.8867
779	HQ1735A	110667690	arCOG04585	E	Amino acid transport and metabolism	GlpB	Anaerobic glycerol-3-phosphate dehydrogenase	COG03075	[E]	Amino_acid_transport_and_metabolism_	pfam00890		TIGR03378	HQ1735A	K00112	glpB	@glycerol-3-phosphate dehydrogenase subunit B [EC:1.1.5.3]	@Metabolism; Lipid Metabolism; Glycerophospholipid metabolism [PATH:ko00564]	HQ1735A	glpB	897010	898317	1308	25.4032
780	HQ1736A	110667691	arCOG00333	C	Energy production and conversion	GlpC	Fe-S oxidoreductase	COG00247	[C]	Energy_production_and_conversion_	pfam13534,pfam02754			HQ1736A	K00113	glpC	@glycerol-3-phosphate dehydrogenase subunit C [EC:1.1.5.3]	@Metabolism; Lipid Metabolism; Glycerophospholipid metabolism [PATH:ko00564]	HQ1736A	glpC	898322	899701	1380	14.9595
781	HQ1737A	110667692	arCOG00232	P	Inorganic ion transport and metabolism	PhoU	Phosphate uptake regulator	COG00704	[P]	Inorganic_ion_transport_and_metabolism_			TIGR02135	HQ1737A	K02039	phoU	@phosphate transport system protein	@Unclassified; Cellular Processes and Signaling; Inorganic ion transport and metabolism	HQ1737A	phoU1	899754	900449	696	11.9822
782	HQ1738A	110667693	arCOG06167	S	Function unknown	-	Uncharacterized protein							HQ1738A					HQ1738A	HQ_1738A	900876	901691	816	4.40197
783	HQ1739A	110667694	arCOG06192	T	Signal transduction mechanisms	-	Signal transduction histidine kinase, contains PAS domain	COG00642	[T]	Signal_transduction_mechanisms_	pfam13426	cd00130	TIGR00229	HQ1739A					HQ1739A	boa	902058	907475	5418	10.6408			5415	2129
784	HQ1740A	110667695	arCOG03065	K	Transcription	ArsR	Transcriptional regulator containing HTH domain, ArsR family	COG00640	[K]	Transcription_	pfam12840	cd00090		HQ1740A					HQ1740A	HQ_1740A	908131	908604	474	8.56357
785	HQ1741A	110667696	arCOG12125	R	General function prediction only	-	FAD-dependent oxidoreductase	COG00654	[HC]	Coenzyme_transport_and_metabolism_,Energy_production_and_conversion_				HQ1741A					HQ1741A	HQ_1741A	908769	909992	1224	7.11823
786	HQ1742A	110667697	arCOG03065	K	Transcription	ArsR	Transcriptional regulator containing HTH domain, ArsR family	COG00640	[K]	Transcription_	pfam12840	cd00090		HQ1742A					HQ1742A	HQ_1742A	910444	910827	384	19.3484
787	HQ1742C	NA	NA	X	NA	NA	NA	NA	NA	NA	NA	NA	NA	NA	NA	NA	NA	NA	HQ1742C	HQ_1742C	911482	911774	293	3.66223
788	HQ1743A	110667698	arCOG04535	P	Inorganic ion transport and metabolism	Ppk	Polyphosphate kinase	COG00855	[P]	Inorganic_ion_transport_and_metabolism_	pfam13089,pfam02503,pfam13090	cd09165,cd09168	TIGR03705	HQ1743A	K00937	ppk	@polyphosphate kinase [EC:2.7.4.1]	@Metabolism; Energy Metabolism; Oxidative phosphorylation [PATH:ko00190] Genetic Information Processing; Folding, Sorting and Degradation; RNA degradation [PATH:ko03018]	HQ1743A	ppk	911831	914086	2256	8.01559
789	HQ1744A	NA	NA	X	NA	NA	NA	NA	NA	NA	NA	NA	NA	NA	NA	NA	NA	NA	HQ1744A	HQ_1744A	914684	914932	249	0.558823
791	HQ1745A	NA	NA	X	NA	NA	NA	NA	NA	NA	NA	NA	NA	NA	NA	NA	NA	NA	HQ1745A	HQ_1745A	914929	916243	1315	1.35205
792	HQ1746A	110667700	arCOG07548	S	Function unknown	-	Zn finger domain containing protein							HQ1746A					HQ1746A	HQ_1746A	916434	916781	348	17.9371
793	HQ1747A	110667701	arCOG06187	D	Cell cycle control, cell division, chromosome partitioning	FtsA	Cell division ATPase FtsA	COG00849	[D]	Cell_cycle_control_cell_division_chromosome_partitioning_			TIGR00904	HQ1747A					HQ1747A	HQ_1747A	917154	918176	1023	117.102
794	HQ1748A	110667702	arCOG02827	S	Function unknown	-	Uncharacterized membrane protein							HQ1748A					HQ1748A	HQ_1748A	918346	919368	1023	13.2395
795	HQ1749A	110667703	arCOG02745	S	Function unknown	-	Uncharacterized protein, DUF58 family, contains vWF domain	COG01721	[R]	General_function_prediction_only_	pfam01882			HQ1749A					HQ1749A	HQ_1749A	919733	920596	864	8.00538
796	HQ1750A	110667704	arCOG00434	N	Cell motility	-	AAA+ ATPase of MoxR-like family, a component of a putative secretion system	COG00714	[R]	General_function_prediction_only_	pfam07726	cd00009	TIGR02031	HQ1750A	K03924	moxR	@MoxR-like ATPase [EC:3.6.3.-]	@Unclassified; Metabolism; Energy metabolism	HQ1750A	moxR1	920593	921552	960	7.53586
797	HQ1751A	110667705	arCOG06258	S	Function unknown	-	Uncharacterized membrane protein	SC.00370						HQ1751A					HQ1751A	HQ_1751A	921912	922877	966	26.126
798	HQ1752A	110667706	arCOG00379	S	Function unknown	-	Uncharacterized protein				pfam05557		TIGR02168	HQ1752A					HQ1752A	HQ_1752A	923189	923800	612	76.0702
799	HQ1753A	110667707	arCOG02907	M	Cell wall/membrane/envelope biogenesis	-	vWFA domain containing protein / cell adhesion, in extracellular matrix proteins, and in integrin receptors	COG02304	[R]	General_function_prediction_only_	pfam07584,pfam13519	cd00198	TIGR03788	HQ1753A	K05027	CLCA1	@calcium-activated chloride channel family member 1	@Environmental Information Processing; Signaling Molecules and Interaction; Ion channels [BR:ko04040] Organismal Systems; Digestive System; Pancreatic secretion [PATH:ko04972] Organismal Systems; Sensory System; Olfactory transduction [PATH:ko04740]	HQ1753A	HQ_1753A	923797	926196	2400	8.62703
800	HQ1754A	110667708	arCOG02905	M	Cell wall/membrane/envelope biogenesis	-	vWFA domain containing protein / cell adhesion, in extracellular matrix proteins, and in integrin receptors	COG02304	[R]	General_function_prediction_only_				HQ1754A					HQ1754A	HQ_1754A	926196	927992	1797	6.72432
801	HQ1755A	110667709	arCOG02291	R	General function prediction only	-	HAD superfamily hydrolase	COG01011	[R]	General_function_prediction_only_	pfam13419	cd01427	TIGR02252	HQ1755A	K01560	E3.8.1.2	@2-haloacid dehalogenase [EC:3.8.1.2]	@Metabolism; Xenobiotics Biodegradation and Metabolism; Chloroalkane and chloroalkene degradation [PATH:ko00625] Metabolism; Xenobiotics Biodegradation and Metabolism; Chlorocyclohexane and chlorobenzene degradation [PATH:ko00361]	HQ1755A	hadL	928105	928797	693	3.89984
802	HQ1756A	385803151	arCOG06204	E	Amino acid transport and metabolism	MetF	5,10-methylenetetrahydrofolate reductase	COG00685	[E]	Amino_acid_transport_and_metabolism_	pfam02219	cd00537	TIGR00676	HQ1756A	K00297	E1.5.1.20, metF	@methylenetetrahydrofolate reductase (NADPH) [EC:1.5.1.20]	@Metabolism; Energy Metabolism; Methane metabolism [PATH:ko00680] Metabolism; Metabolism of Cofactors and Vitamins; One carbon pool by folate [PATH:ko00670]	HQ1756A	HQ_1756A	929111	929968	858	7.36329
803	HQ1757A	110667711	arCOG06198	S	Function unknown	-	Uncharacterized protein							HQ1757A					HQ1757A	HQ_1757A	930150	931664	1515	6.58312
804	HQ1758A	110667712	arCOG02890	R	General function prediction only	-	Predicted deacylase	COG03608	[R]	General_function_prediction_only_	pfam04952	cd06251	TIGR02994	HQ1758A					HQ1758A	HQ_1758A	931742	932878	1137	20.6774
805	HQ1759A	110667713	arCOG04536	H	Coenzyme transport and metabolism	ArfB	Creatinine amidohydrolase/Fe(II)-dependent formamide hydrolase involved in riboflavin and F420 biosynthesis	COG01402	[R]	General_function_prediction_only_	pfam02633		TIGR03964	HQ1759A	K01470	E3.5.2.10	@creatinine amidohydrolase [EC:3.5.2.10]	@Metabolism; Amino Acid Metabolism; Arginine and proline metabolism [PATH:ko00330]	HQ1759A	cre1	932976	933707	732	3.84756
806	HQ1760A	110667714	arCOG00756	E	Amino acid transport and metabolism	GcvT	Glycine cleavage system T protein (aminomethyltransferase)	COG00404	[E]	Amino_acid_transport_and_metabolism_	pfam01571,pfam08669		TIGR00528	HQ1760A	K00315	E1.5.99.2	@dimethylglycine dehydrogenase [EC:1.5.99.2]	@Metabolism; Amino Acid Metabolism; Glycine, serine and threonine metabolism [PATH:ko00260]	HQ1760A	dmg1	933956	936553	2598	54.7129
807	HQ1761A	110667715	arCOG00756	E	Amino acid transport and metabolism	GcvT	Glycine cleavage system T protein (aminomethyltransferase)	COG00404	[E]	Amino_acid_transport_and_metabolism_	pfam01571,pfam08669		TIGR00528	HQ1761A	K00314	E1.5.99.1	@sarcosine dehydrogenase [EC:1.5.99.1]	@Metabolism; Amino Acid Metabolism; Glycine, serine and threonine metabolism [PATH:ko00260]	HQ1761A	dmg2	936786	939344	2559	10.6005
808	HQ1762A	110667716	arCOG01431	E	Amino acid transport and metabolism	IlvA	Threonine dehydratase	COG01171	[E]	Amino_acid_transport_and_metabolism_	pfam00291	cd01562,cd04886	TIGR01127	HQ1762A	K01754	E4.3.1.19, ilvA, tdcB	@threonine dehydratase [EC:4.3.1.19]	@Metabolism; Amino Acid Metabolism; Glycine, serine and threonine metabolism [PATH:ko00260] Metabolism; Amino Acid Metabolism; Valine, leucine and isoleucine biosynthesis [PATH:ko00290]	HQ1762A	ilvA2	939374	940660	1287	6.54488
809	HQ1763A	385803158	arCOG02053	T	Signal transduction mechanisms	UspA	Nucleotide-binding protein, UspA family	COG00589	[T]	Signal_transduction_mechanisms_	pfam00582	cd00293		HQ1763A					HQ1763A	HQ_1763A	941726	942169	444	12.8124
810	HQ1764A	385803159	arCOG06205	S	Function unknown	-	Uncharacterized protein							HQ1764A					HQ1764A	HQ_1764A	942303	942473	171	0.111585
811	HQ1765A	385803160	arCOG04540	M	Cell wall/membrane/envelope biogenesis	BetT	Choline-glycine betaine transporter	COG01292	[M]	Cell_wall/membrane/envelope_biogenesis_	pfam02028		TIGR00842	HQ1765A	K02168	betT	@high-affinity choline transport protein	@Unclassified; Cellular Processes and Signaling; Other ion-coupled transporters	HQ1765A	opuD	942941	944713	1773	21.0687
812	HQ1766A	385803162	arCOG07551	S	Function unknown	-	Uncharacterized membrane protein	SC.00722						HQ1766A					HQ1766A	HQ_1766A	945731	946264	534	3.65646
813	HQ1767A	110667721	arCOG02817	H	Coenzyme transport and metabolism	FolC	Folylpolyglutamate synthase and Dihydropteroate synthase	COG00285	[H]	Coenzyme_transport_and_metabolism_	pfam08245,pfam02875,pfam00809	cd00739	TIGR01499,TIGR01496	HQ1767A	K00796	folP	@dihydropteroate synthase [EC:2.5.1.15]	@Metabolism; Metabolism of Cofactors and Vitamins; Folate biosynthesis [PATH:ko00790]	HQ1767A	folCP	946278	948788	2511	7.76159
814	HQ1768A	110667722	arCOG04541	F	Nucleotide transport and metabolism	MIS1	Formyltetrahydrofolate synthetase	COG02759	[F]	Nucleotide_transport_and_metabolism_	pfam01268	cd00477		HQ1768A	K01938	fhs	@formate--tetrahydrofolate ligase [EC:6.3.4.3]	@Metabolism; Metabolism of Cofactors and Vitamins; One carbon pool by folate [PATH:ko00670]	HQ1768A	fhs	948994	950736	1743	7.99848
815	HQ1768C	NA	NA	X	NA	NA	NA	NA	NA	NA	NA	NA	NA	NA	NA	NA	NA	NA	HQ1768C	HQ_1768C	950921	951332	412	2.35846
816	HQ1769A	110667723	arCOG01630	J	Translation, ribosomal structure and biogenesis	TdcF	Translation initiation inhibitor, yjgF family	COG00251	[J]	Translation_ribosomal_structure_and_biogenesis_	pfam01042	cd00448	TIGR00004	HQ1769A	K09022	yjgF	@UPF0076 protein YjgF	@Unclassified; Genetic Information Processing; Others	HQ1769A	ridA1	951390	951770	381	21.2982
817	HQ1770A	385803166	arCOG03094	Q	Secondary metabolites biosynthesis, transport and catabolism	-	Gas vesicle synthesis protein GvpA	SC.00024			pfam00741			HQ1770A					HQ1770A	gvpM	952004	952222	219	6.27235
818	HQ1771A	110667725	arCOG03090	Q	Secondary metabolites biosynthesis, transport and catabolism	-	Gas vesicle synthesis protein GvpL/GvpF.	SC.00023			pfam06386			HQ1771A					HQ1771A	gvpL	952262	953242	981	16.6847
819	HQ1772A	110667726	arCOG06390	Q	Secondary metabolites biosynthesis, transport and catabolism	-	Gas vesicle protein K				pfam05121			HQ1772A					HQ1772A	gvpK	953363	953767	405	19.3907
820	HQ1773A	110667727	arCOG03093	Q	Secondary metabolites biosynthesis, transport and catabolism	-	Gas vesicle synthesis protein GvpA	SC.00024			pfam00741			HQ1773A					HQ1773A	gvpJ	953770	954273	504	17.2947
821	HQ1774A	110667728	arCOG06391	S	Function unknown	-	Uncharacterized protein	SC.00150						HQ1774A					HQ1774A	gvpI	954206	954559	354	60.7525
822	HQ1775A	110667729	arCOG09352	M	Cell wall/membrane/envelope biogenesis	-	Gas vesicle synthesis protein, GvpH family	SC.00208			pfam05455			HQ1775A					HQ1775A	gvpH	954683	955348	666	37.4506
823	HQ1776A	385803172	arCOG03938	Q	Secondary metabolites biosynthesis, transport and catabolism	-	Gas vesicle protein gvpG							HQ1776A					HQ1776A	gvpG	955348	955599	252	5.85838
824	HQ1777A	385803173	arCOG03091	Q	Secondary metabolites biosynthesis, transport and catabolism	-	Gas vesicle synthesis protein GvpL/GvpF.	SC.00023			pfam06386			HQ1777A					HQ1777A	gvpF	955603	956253	651	29.6262
825	HQ1778A	110667732	arCOG00586	D	Cell cycle control, cell division, chromosome partitioning	Soj	ATPase involved in chromosome partitioning, ParA family	COG01192	[D]	Cell_cycle_control_cell_division_chromosome_partitioning_	pfam01656	cd02042	TIGR03453	HQ1778A	K03496	parA, soj	@chromosome partitioning protein	@Genetic Information Processing; Replication and Repair; Chromosome [BR:ko03036] Cellular Processes; Cell Motility; Cytoskeleton proteins [BR:ko04812]	HQ1778A	parA2	956632	957459	828	15.1643
826	HQ1778B	NA	NA	X	NA	NA	NA	NA	NA	NA	NA	NA	NA	NA	NA	NA	NA	NA	HQ1778B	HQ_1778B	958044	958699	656	1.98019
827	HQ1778E	NA	NA	X	NA	NA	NA	NA	NA	NA	NA	NA	NA	NA	NA	NA	NA	NA	HQ1778E	HQ_1778E	957633	957999	367	2.23629
828	HQ1779A	110667733	arCOG04040	Q	Secondary metabolites biosynthesis, transport and catabolism	-	Gas vesicle synthesis protein GvpO				pfam05800			HQ1779A					HQ1779A	gvpO	959044	959610	567	62.7453
829	HQ1780A	110667734	arCOG00441	N	Cell motility	GvpN	MoxR-like ATPase	COG00714	[R]	General_function_prediction_only_	pfam07728	cd00009	TIGR02640	HQ1780A	K14572				HQ1780A	gvpN	959635	960711	1077	76.899
830	HQ1781A	110667735	arCOG06392	Q	Secondary metabolites biosynthesis, transport and catabolism	-	Gas vesicle protein C, GVPC							HQ1781A					HQ1781A	gvpC	960708	961862	1155	155.442
831	HQ1782A	385803180	arCOG03092	Q	Secondary metabolites biosynthesis, transport and catabolism	-	Gas vesicle synthesis protein GvpA	SC.00024			pfam00741			HQ1782A					HQ1782A	gvpA	961949	962167	219	542.126
832	HQ1783A	385803181	arCOG00086	E	Amino acid transport and metabolism	PabA	Anthranilate/para-aminobenzoate synthase component II	COG00512	[EH]	Amino_acid_transport_and_metabolism_,Coenzyme_transport_and_metabolism_	pfam00117	cd01743	TIGR00566	HQ1783A	K01658	trpG	@anthranilate synthase component II [EC:4.1.3.27]	@Metabolism; Amino Acid Metabolism; Phenylalanine, tyrosine and tryptophan biosynthesis [PATH:ko00400]	HQ1783A	pabA	963173	963742	570	17.996
833	HQ1784A	110667738	arCOG02014	E	Amino acid transport and metabolism	TrpE	Anthranilate/para-aminobenzoate synthase component I	COG00147	[EH]	Amino_acid_transport_and_metabolism_,Coenzyme_transport_and_metabolism_	pfam04715,pfam00425		TIGR01820	HQ1784A	K01657	trpE	@anthranilate synthase component I [EC:4.1.3.27]	@Metabolism; Amino Acid Metabolism; Phenylalanine, tyrosine and tryptophan biosynthesis [PATH:ko00400]	HQ1784A	pabB	963739	965376	1638	36.8926
834	HQ1785A	385803183	arCOG01847	E	Amino acid transport and metabolism	CysE	Serine acetyltransferase	COG01045	[E]	Amino_acid_transport_and_metabolism_		cd03354	TIGR01172	HQ1785A	K00640	E2.3.1.30, cysE	@serine O-acetyltransferase [EC:2.3.1.30]	@Metabolism; Energy Metabolism; Sulfur metabolism [PATH:ko00920] Metabolism; Amino Acid Metabolism; Cysteine and methionine metabolism [PATH:ko00270]	HQ1785A	cysE	965594	966481	888	12.805
835	HQ1786A	110667740	arCOG02841	V	Defense mechanisms	MdlB	ABC-type multidrug transport system, ATPase and permease component	COG01132	[V]	Defense_mechanisms_	pfam00664,pfam00005	cd03253	TIGR02203	HQ1786A	K06147	ABCB-BAC	@ATP-binding cassette, subfamily B, bacterial	@Environmental Information Processing; Membrane Transport; Transporters [BR:ko02000]	HQ1786A	HQ_1786A	966608	968545	1938	6.49526
836	HQ1787A	110667741	arCOG02367	T	Signal transduction mechanisms	AtoS	Signal transduction histidine kinase, contains PAS domains	COG02202	[T]	Signal_transduction_mechanisms_	pfam13426,pfam08448,pfam00512		TIGR00229	HQ1787A					HQ1787A	HQ_1787A	968567	969214	648	3.21988
837	HQ1788A	385803186	arCOG06183	H	Coenzyme transport and metabolism	UbiE	Ubiquinone/menaquinone biosynthesis C-methylase UbiE	COG02226	[H]	Coenzyme_transport_and_metabolism_	pfam08241			HQ1788A					HQ1788A	HQ_1788A	969334	969960	627	33.9307
838	HQ1789A	110667743	arCOG04523	S	Function unknown	-	Protein-disulfide isomerase family protein	COG03011	[S]	Function_unknown_	pfam04134			HQ1789A					HQ1789A	HQ_1789A	970165	970647	483	30.4014
839	HQ1790A	385803188	arCOG06351	S	Function unknown	-	Uncharacterized membrane protein							HQ1790A					HQ1790A	HQ_1790A	970802	970972	171	0.207728
840	HQ1791A	110667745	arCOG06284	S	Function unknown	-	Uncharacterized protein	SC.00630						HQ1791A					HQ1791A	HQ_1791A	971073	971798	726	16.1504
841	HQ1792A	385803190	arCOG01782	Q	Secondary metabolites biosynthesis, transport and catabolism	-	SAM-dependent methyltransferase	COG00500	[QR]	Secondary_metabolites_biosynthesis_transport_and_catabolism_,General_function_prediction_only_	pfam08241	cd02440	TIGR01934	HQ1792A	K00563	rlmA1	@23S rRNA (guanine745-N1)-methyltransferase [EC:2.1.1.187]	@Unclassified; Genetic Information Processing; Translation proteins	HQ1792A	HQ_1792A	971858	972475	618	27.2833
842	HQ1793A	385803191	arCOG00769	R	General function prediction only	ThiJ	Putative intracellular protease/amidase	COG00693	[R]	General_function_prediction_only_	pfam01965	cd03134	TIGR01382	HQ1793A	K05523	hchA	@molecular chaperone HchA (Hsp31)	@Unclassified; Genetic Information Processing; Protein folding and associated processing	HQ1793A	HQ_1793A	972704	973417	714	61.6956
843	HQ1794A	110667748	arCOG01521	Q	Secondary metabolites biosynthesis, transport and catabolism	-	Phytoene dehydrogenase or related enzyme	COG01233	[Q]	Secondary_metabolites_biosynthesis_transport_and_catabolism_	pfam13450			HQ1794A	K02292	crtO	@beta-carotene ketolase (CrtO type)	@Metabolism; Metabolism of Terpenoids and Polyketides; Carotenoid biosynthesis [PATH:ko00906]	HQ1794A	crtI2	973545	975146	1602	3.72265
[truncated: 1,996 more rows]
